# Supplementary material for: Elongator is a microtubule polymerase selective for polyglutamylated tubulin
Source: EMBO J. 2025 Jan 15;44(5):1322–53. doi: 10.1038/s44318-024-00358-0 (PMC11876699; doi:10.1038/s44318-024-00358-0)
Supplement: Supplementary file 3 — Source data Fig. 1 [file 44318_2024_358_MOESM3_ESM.zip]

Archive with 15 entries (10 files):
- Figure 1/
- Figure 1/1C/
- Figure 1/1C/Elongator.tif
- Figure 1/1C/Microtubule.tif
- Figure 1/1C/Tubulin.tif
- Figure 1/1D/
- Figure 1/1D/C1-kymograph.tif
- Figure 1/1D/C2-kymograph-1.tif
- Figure 1/1D/C3-kymograph-1.tif
- Figure 1/1E/
- Figure 1/1E/C1-1E.tif
- Figure 1/1E/C2-1E.tif
- Figure 1/1E/C3-1E.tif
- Figure 1/1F/
- Figure 1/1F/Composite.tif
