# Supplementary material for: Elongator is a microtubule polymerase selective for polyglutamylated tubulin
Source: EMBO J. 2025 Jan 15;44(5):1322–53. doi: 10.1038/s44318-024-00358-0 (PMC11876699; doi:10.1038/s44318-024-00358-0)
Supplement: Supplementary file 4 — Source data Fig. 2 [file 44318_2024_358_MOESM4_ESM.zip]

Archive with 8 entries (4 files):
- Figure 2/
- Figure 2/A/
- Figure 2/A/C1-Composite.tif
- Figure 2/A/C2-Composite.tif
- Figure 2/B/
- Figure 2/B/Numerical data.xlsx
- Figure 2/C/
- Figure 2/C/Numerical Data.xlsx
