# Supplementary material for: Elongator is a microtubule polymerase selective for polyglutamylated tubulin
Source: EMBO J. 2025 Jan 15;44(5):1322–53. doi: 10.1038/s44318-024-00358-0 (PMC11876699; doi:10.1038/s44318-024-00358-0)
Supplement: Supplementary file 4 — Source data Fig. 2 [file 44318_2024_358_MOESM4_ESM.zip › Figure 2/B/Numerical data.xlsx]

## Sheet: Sheet1
Buffer	Elp123
0.48	0.42
0.54	0.48
0.54	0.48
0.6	0.54
0.6	0.66
0.6	0.66
0.6	0.66
0.6	0.66
0.6	0.66
0.66	0.66
0.66	0.66
0.66	0.66
0.66	0.72
0.66	0.72
0.66	0.72
0.66	0.72
0.66	0.78
0.66	0.78
0.66	0.78
0.72	0.78
0.72	0.78
0.72	0.78
0.72	0.78
0.72	0.78
0.72	0.78
0.72	0.78
0.72	0.78
0.72	0.78
0.72	0.78
0.72	0.78
0.72	0.78
0.72	0.78
0.72	0.78
0.72	0.84
0.72	0.84
0.72	0.84
0.72	0.84
0.72	0.84
0.72	0.84
0.72	0.84
0.72	0.84
0.78	0.84
0.78	0.84
0.78	0.84
0.78	0.84
0.78	0.84
0.78	0.84
0.78	0.84
0.78	0.84
0.78	0.84
0.78	0.84
0.78	0.9
0.78	0.9
0.78	0.9
0.78	0.9
0.78	0.9
0.78	0.9
0.78	0.9
0.78	0.9
0.78	0.9
0.78	0.9
0.78	0.9
0.78	0.9
0.78	0.9
0.78	0.9
0.78	0.9
0.78	0.9
0.78	0.9
0.78	0.9
0.78	0.9
0.78	0.9
0.78	0.9
0.78	0.9
0.78	0.9
0.78	0.96
0.78	0.96
0.78	0.96
0.78	0.96
0.78	0.96
0.78	0.96
0.84	0.96
0.84	0.96
0.84	0.96
0.84	0.96
0.84	0.96
0.84	0.96
0.84	0.96
0.84	0.96
0.84	0.96
0.84	0.96
0.84	0.96
0.84	0.96
0.84	0.96
0.84	0.96
0.84	0.96
0.84	0.96
0.84	0.96
0.84	0.96
0.84	0.96
0.84	0.96
0.84	0.96
0.84	0.96
0.84	0.96
0.84	0.96
0.84	0.96
0.84	0.96
0.84	0.96
0.84	0.96
0.84	0.96
0.84	0.96
0.84	0.96
0.84	0.96
0.84	0.96
0.84	0.96
0.84	0.96
0.84	0.96
0.84	0.96
0.84	0.96
0.9	0.98
0.9	0.98
0.9	0.98
0.9	0.98
0.9	0.98
0.9	0.98
0.9	0.98
0.9	0.98
0.9	0.98
0.9	0.98
0.9	0.98
0.9	1.02
0.9	1.02
0.9	1.02
0.9	1.02
0.9	1.02
0.9	1.02
0.9	1.02
0.9	1.02
0.9	1.02
0.9	1.02
0.9	1.02
0.9	1.02
0.9	1.02
0.9	1.02
0.9	1.02
0.9	1.02
0.9	1.02
0.9	1.02
0.9	1.02
0.9	1.02
0.9	1.02
0.9	1.02
0.9	1.02
0.9	1.02
0.9	1.02
0.9	1.02
0.9	1.02
0.9	1.02
0.9	1.02
0.9	1.02
0.9	1.02
0.9	1.02
0.96	1.02
0.96	1.02
0.96	1.02
0.96	1.02
0.96	1.02
0.96	1.02
0.96	1.02
0.96	1.02
0.96	1.02
0.96	1.02
0.96	1.08
0.96	1.08
0.96	1.08
0.96	1.08
0.96	1.08
0.96	1.08
0.96	1.08
0.96	1.08
0.96	1.08
0.96	1.08
0.96	1.08
0.96	1.08
0.96	1.08
0.96	1.08
0.96	1.08
0.96	1.08
0.96	1.08
0.96	1.08
0.96	1.08
0.96	1.08
0.96	1.08
0.96	1.08
0.96	1.08
0.96	1.08
0.96	1.08
0.96	1.08
0.96	1.08
0.96	1.08
0.96	1.08
0.96	1.08
0.96	1.08
0.96	1.08
0.96	1.08
0.96	1.08
1.02	1.08
1.02	1.08
1.02	1.08
1.02	1.08
1.02	1.08
1.02	1.08
1.02	1.08
1.02	1.08
1.02	1.08
1.02	1.08
1.02	1.08
1.02	1.14
1.02	1.14
1.02	1.14
1.02	1.14
1.02	1.14
1.02	1.14
1.02	1.14
1.02	1.14
1.02	1.14
1.02	1.14
1.02	1.14
1.02	1.14
1.02	1.14
1.02	1.14
1.02	1.14
1.02	1.14
1.02	1.14
1.02	1.14
1.02	1.14
1.02	1.14
1.02	1.14
1.02	1.14
1.02	1.14
1.02	1.14
1.02	1.14
1.02	1.14
1.02	1.14
1.02	1.14
1.02	1.14
1.02	1.14
1.02	1.14
1.02	1.14
1.02	1.14
1.02	1.14
1.02	1.14
1.02	1.2
1.02	1.2
1.02	1.2
1.02	1.2
1.02	1.2
1.02	1.2
1.02	1.2
1.02	1.2
1.02	1.2
1.02	1.2
1.02	1.2
1.02	1.2
1.02	1.2
1.02	1.2
1.02	1.2
1.02	1.2
1.02	1.2
1.02	1.2
1.08	1.2
1.08	1.2
1.08	1.2
1.08	1.2
1.08	1.2
1.08	1.2
1.08	1.2
1.08	1.2
1.08	1.2
1.08	1.2
1.08	1.2
1.08	1.2
1.08	1.2
1.08	1.2
1.08	1.2
1.08	1.2
1.08	1.2
1.08	1.26
1.08	1.26
1.08	1.26
1.08	1.26
1.08	1.26
1.08	1.26
1.08	1.26
1.08	1.26
1.08	1.26
1.08	1.26
1.08	1.26
1.08	1.26
1.08	1.26
1.08	1.26
1.08	1.26
1.08	1.26
1.08	1.26
1.08	1.26
1.08	1.26
1.08	1.26
1.08	1.26
1.08	1.26
1.08	1.26
1.08	1.26
1.08	1.26
1.08	1.26
1.08	1.26
1.08	1.26
1.08	1.32
1.08	1.32
1.08	1.32
1.08	1.32
1.08	1.32
1.08	1.32
1.08	1.32
1.08	1.32
1.08	1.32
1.08	1.32
1.14	1.32
1.14	1.32
1.14	1.38
1.14	1.38
1.14	1.38
1.14	1.38
1.14	1.38
1.14	1.44
1.14	1.5
1.14	1.5
1.14	1.5
1.14
1.14
1.14
1.14
1.14
1.14
1.14
1.14
1.14
1.14
1.14
1.14
1.14
1.14
1.14
1.14
1.14
1.14
1.14
1.14
1.14
1.14
1.14
1.14
1.14
1.14
1.14
1.14
1.14
1.14
1.14
1.14
1.14
1.14
1.14
1.14
1.14
1.2
1.2
1.2
1.2
1.2
1.2
1.2
1.2
1.2
1.2
1.2
1.2
1.2
1.2
1.2
1.2
1.2
1.2
1.2
1.2
1.2
1.2
1.2
1.2
1.2
1.2
1.2
1.2
1.2
1.2
1.2
1.2
1.2
1.2
1.2
1.2
1.26
1.26
1.26
1.26
1.26
1.26
1.26
1.26
1.26
1.26
1.26
1.26
1.26
1.26
1.26
1.26
1.26
1.26
1.32
1.32
1.32
1.32
1.32
1.32
1.32
1.32
1.32
1.32
1.32
1.32
1.32
1.32
1.32
1.32
1.32
1.32
1.32
1.32
1.32
1.32
1.38
1.38
1.38
1.44
1.44
1.44
1.5
1.56
