# Supplementary material for: Elongator is a microtubule polymerase selective for polyglutamylated tubulin
Source: EMBO J. 2025 Jan 15;44(5):1322–53. doi: 10.1038/s44318-024-00358-0 (PMC11876699; doi:10.1038/s44318-024-00358-0)
Supplement: Supplementary file 4 — Source data Fig. 2 [file 44318_2024_358_MOESM4_ESM.zip › Figure 2/C/Numerical Data.xlsx]

## Sheet: Sheet1
Control		Elp123
X	Y	X	Y
37.476	0.00218341	37.12	0.0020202
37.476	0.00436681	37.12	0.0040404
46.845	0.00655022	46.4	0.00606061
46.845	0.00873362	46.4	0.00808081
56.214	0.010917	46.4	0.010101
56.214	0.0131004	55.68	0.0121212
56.214	0.0152838	55.68	0.0141414
56.214	0.0174672	55.68	0.0161616
56.214	0.0196507	55.68	0.0181818
56.214	0.0218341	55.68	0.020202
56.214	0.0240175	64.96	0.0222222
56.214	0.0262009	64.96	0.0242424
65.583	0.0283843	64.96	0.0262626
65.583	0.0305677	64.96	0.0282828
65.583	0.0327511	64.96	0.030303
65.583	0.0349345	64.96	0.0323232
65.583	0.0371179	74.24	0.0343434
65.583	0.0393013	74.24	0.0363636
65.583	0.0414847	74.24	0.0383838
65.583	0.0436681	74.24	0.040404
65.583	0.0458515	74.24	0.0424242
74.952	0.0480349	74.24	0.0444444
74.952	0.0502183	74.24	0.0464646
74.952	0.0524017	74.24	0.0484848
74.952	0.0545852	74.24	0.0505051
74.952	0.0567686	74.24	0.0525253
74.952	0.058952	83.52	0.0545455
74.952	0.0611354	83.52	0.0565657
74.952	0.0633188	83.52	0.0585859
74.952	0.0655022	83.52	0.0606061
84.321	0.0676856	83.52	0.0626263
84.321	0.069869	83.52	0.0646465
84.321	0.0720524	83.52	0.0666667
84.321	0.0742358	83.52	0.0686869
84.321	0.0764192	83.52	0.0707071
84.321	0.0786026	83.52	0.0727273
84.321	0.080786	83.52	0.0747475
84.321	0.0829694	83.52	0.0767677
84.321	0.0851528	83.52	0.0787879
84.321	0.0873362	92.8	0.0808081
84.321	0.0895197	92.8	0.0828283
84.321	0.0917031	92.8	0.0848485
84.321	0.0938865	92.8	0.0868687
84.321	0.0960699	92.8	0.0888889
93.69	0.0982533	92.8	0.0909091
93.69	0.100437	92.8	0.0929293
93.69	0.10262	92.8	0.0949495
93.69	0.104803	92.8	0.0969697
93.69	0.106987	92.8	0.0989899
93.69	0.10917	92.8	0.10101
93.69	0.111354	92.8	0.10303
93.69	0.113537	92.8	0.105051
93.69	0.115721	92.8	0.107071
93.69	0.117904	92.8	0.109091
103.059	0.120087	92.8	0.111111
103.059	0.122271	92.8	0.113131
103.059	0.124454	92.8	0.115152
103.059	0.126638	102.08	0.117172
103.059	0.128821	102.08	0.119192
103.059	0.131004	102.08	0.121212
103.059	0.133188	102.08	0.123232
103.059	0.135371	102.08	0.125253
103.059	0.137555	102.08	0.127273
103.059	0.139738	102.08	0.129293
103.059	0.141921	102.08	0.131313
103.059	0.144105	102.08	0.133333
103.059	0.146288	102.08	0.135354
103.059	0.148472	102.08	0.137374
103.059	0.150655	111.36	0.139394
103.059	0.152838	111.36	0.141414
103.059	0.155022	111.36	0.143434
103.059	0.157205	111.36	0.145455
112.428	0.159389	111.36	0.147475
112.428	0.161572	111.36	0.149495
112.428	0.163755	111.36	0.151515
112.428	0.165939	111.36	0.153535
112.428	0.168122	111.36	0.155556
112.428	0.170306	111.36	0.157576
112.428	0.172489	111.36	0.159596
112.428	0.174672	111.36	0.161616
112.428	0.176856	111.36	0.163636
112.428	0.179039	111.36	0.165657
112.428	0.181223	120.64	0.167677
112.428	0.183406	120.64	0.169697
112.428	0.18559	120.64	0.171717
112.428	0.187773	120.64	0.173737
112.428	0.189956	120.64	0.175758
112.428	0.19214	120.64	0.177778
112.428	0.194323	120.64	0.179798
112.428	0.196507	120.64	0.181818
112.428	0.19869	120.64	0.183838
112.428	0.200873	120.64	0.185859
112.428	0.203057	120.64	0.187879
112.428	0.20524	120.64	0.189899
121.797	0.207424	120.64	0.191919
121.797	0.209607	120.64	0.193939
121.797	0.21179	120.64	0.19596
121.797	0.213974	120.64	0.19798
121.797	0.216157	120.64	0.2
121.797	0.218341	129.92	0.20202
121.797	0.220524	129.92	0.20404
121.797	0.222707	129.92	0.206061
121.797	0.224891	129.92	0.208081
121.797	0.227074	129.92	0.210101
121.797	0.229258	129.92	0.212121
121.797	0.231441	129.92	0.214141
121.797	0.233624	129.92	0.216162
121.797	0.235808	129.92	0.218182
131.166	0.237991	129.92	0.220202
131.166	0.240175	129.92	0.222222
131.166	0.242358	129.92	0.224242
131.166	0.244541	129.92	0.226263
131.166	0.246725	129.92	0.228283
131.166	0.248908	129.92	0.230303
131.166	0.251092	139.2	0.232323
131.166	0.253275	139.2	0.234343
131.166	0.255459	139.2	0.236364
131.166	0.257642	139.2	0.238384
131.166	0.259825	139.2	0.240404
140.535	0.262009	139.2	0.242424
140.535	0.264192	139.2	0.244444
140.535	0.266376	139.2	0.246465
140.535	0.268559	139.2	0.248485
140.535	0.270742	139.2	0.250505
140.535	0.272926	139.2	0.252525
140.535	0.275109	139.2	0.254545
140.535	0.277293	148.48	0.256566
140.535	0.279476	148.48	0.258586
140.535	0.281659	148.48	0.260606
140.535	0.283843	148.48	0.262626
140.535	0.286026	148.48	0.264646
140.535	0.28821	148.48	0.266667
140.535	0.290393	148.48	0.268687
140.535	0.292576	148.48	0.270707
140.535	0.29476	148.48	0.272727
140.535	0.296943	148.48	0.274747
140.535	0.299127	148.48	0.276768
140.535	0.30131	148.48	0.278788
149.904	0.303493	148.48	0.280808
149.904	0.305677	148.48	0.282828
149.904	0.30786	148.48	0.284848
149.904	0.310044	148.48	0.286869
149.904	0.312227	148.48	0.288889
149.904	0.31441	148.48	0.290909
149.904	0.316594	148.48	0.292929
149.904	0.318777	148.48	0.294949
149.904	0.320961	148.48	0.29697
149.904	0.323144	148.48	0.29899
149.904	0.325328	157.76	0.30101
149.904	0.327511	157.76	0.30303
149.904	0.329694	157.76	0.305051
149.904	0.331878	157.76	0.307071
149.904	0.334061	157.76	0.309091
149.904	0.336245	157.76	0.311111
159.273	0.338428	157.76	0.313131
159.273	0.340611	157.76	0.315152
159.273	0.342795	157.76	0.317172
159.273	0.344978	157.76	0.319192
159.273	0.347162	157.76	0.321212
159.273	0.349345	157.76	0.323232
159.273	0.351528	157.76	0.325253
159.273	0.353712	157.76	0.327273
159.273	0.355895	157.76	0.329293
159.273	0.358079	167.04	0.331313
159.273	0.360262	167.04	0.333333
159.273	0.362445	167.04	0.335354
159.273	0.364629	167.04	0.337374
159.273	0.366812	167.04	0.339394
159.273	0.368996	167.04	0.341414
159.273	0.371179	167.04	0.343434
159.273	0.373362	167.04	0.345455
159.273	0.375546	167.04	0.347475
159.273	0.377729	167.04	0.349495
168.642	0.379913	167.04	0.351515
168.642	0.382096	167.04	0.353535
168.642	0.384279	167.04	0.355556
168.642	0.386463	167.04	0.357576
168.642	0.388646	167.04	0.359596
168.642	0.39083	167.04	0.361616
168.642	0.393013	167.04	0.363636
168.642	0.395197	167.04	0.365657
168.642	0.39738	176.32	0.367677
168.642	0.399563	176.32	0.369697
168.642	0.401747	176.32	0.371717
168.642	0.40393	176.32	0.373737
168.642	0.406114	176.32	0.375758
168.642	0.408297	176.32	0.377778
168.642	0.41048	176.32	0.379798
168.642	0.412664	176.32	0.381818
168.642	0.414847	176.32	0.383838
168.642	0.417031	176.32	0.385859
178.011	0.419214	176.32	0.387879
178.011	0.421397	176.32	0.389899
178.011	0.423581	185.6	0.391919
178.011	0.425764	185.6	0.393939
178.011	0.427948	185.6	0.39596
178.011	0.430131	185.6	0.39798
178.011	0.432314	185.6	0.4
178.011	0.434498	185.6	0.40202
178.011	0.436681	185.6	0.40404
178.011	0.438865	185.6	0.406061
187.38	0.441048	185.6	0.408081
187.38	0.443231	185.6	0.410101
187.38	0.445415	185.6	0.412121
187.38	0.447598	185.6	0.414141
187.38	0.449782	185.6	0.416162
187.38	0.451965	185.6	0.418182
187.38	0.454148	185.6	0.420202
187.38	0.456332	185.6	0.422222
187.38	0.458515	185.6	0.424242
187.38	0.460699	185.6	0.426263
187.38	0.462882	185.6	0.428283
187.38	0.465066	185.6	0.430303
196.749	0.467249	194.88	0.432323
196.749	0.469432	194.88	0.434343
196.749	0.471616	194.88	0.436364
196.749	0.473799	194.88	0.438384
196.749	0.475983	194.88	0.440404
196.749	0.478166	194.88	0.442424
196.749	0.480349	194.88	0.444444
196.749	0.482533	194.88	0.446465
196.749	0.484716	194.88	0.448485
196.749	0.4869	194.88	0.450505
196.749	0.489083	194.88	0.452525
196.749	0.491266	194.88	0.454545
196.749	0.49345	194.88	0.456566
206.118	0.495633	194.88	0.458586
206.118	0.497817	204.16	0.460606
206.118	0.5	204.16	0.462626
206.118	0.502183	204.16	0.464646
206.118	0.504367	204.16	0.466667
206.118	0.50655	204.16	0.468687
206.118	0.508734	204.16	0.470707
206.118	0.510917	204.16	0.472727
206.118	0.5131	204.16	0.474747
206.118	0.515284	204.16	0.476768
206.118	0.517467	204.16	0.478788
206.118	0.519651	204.16	0.480808
206.118	0.521834	204.16	0.482828
206.118	0.524017	204.16	0.484848
206.118	0.526201	204.16	0.486869
206.118	0.528384	204.16	0.488889
206.118	0.530568	204.16	0.490909
206.118	0.532751	204.16	0.492929
215.487	0.534934	213.44	0.494949
215.487	0.537118	213.44	0.49697
215.487	0.539301	213.44	0.49899
215.487	0.541485	213.44	0.50101
215.487	0.543668	213.44	0.50303
215.487	0.545852	213.44	0.505051
215.487	0.548035	213.44	0.507071
215.487	0.550218	213.44	0.509091
215.487	0.552402	213.44	0.511111
215.487	0.554585	213.44	0.513131
224.856	0.556769	213.44	0.515152
224.856	0.558952	213.44	0.517172
224.856	0.561135	213.44	0.519192
224.856	0.563319	213.44	0.521212
224.856	0.565502	222.72	0.523232
224.856	0.567686	222.72	0.525253
224.856	0.569869	222.72	0.527273
224.856	0.572052	222.72	0.529293
224.856	0.574236	222.72	0.531313
224.856	0.576419	222.72	0.533333
224.856	0.578603	222.72	0.535354
224.856	0.580786	222.72	0.537374
224.856	0.582969	222.72	0.539394
224.856	0.585153	222.72	0.541414
234.225	0.587336	222.72	0.543434
234.225	0.58952	222.72	0.545455
234.225	0.591703	222.72	0.547475
234.225	0.593886	222.72	0.549495
234.225	0.59607	222.72	0.551515
234.225	0.598253	222.72	0.553535
234.225	0.600437	222.72	0.555556
234.225	0.60262	222.72	0.557576
234.225	0.604803	232	0.559596
234.225	0.606987	232	0.561616
234.225	0.60917	232	0.563636
234.225	0.611354	232	0.565657
234.225	0.613537	232	0.567677
243.594	0.615721	232	0.569697
243.594	0.617904	232	0.571717
243.594	0.620087	232	0.573737
243.594	0.622271	232	0.575758
243.594	0.624454	232	0.577778
243.594	0.626638	232	0.579798
243.594	0.628821	232	0.581818
243.594	0.631004	241.28	0.583838
243.594	0.633188	241.28	0.585859
243.594	0.635371	241.28	0.587879
243.594	0.637555	241.28	0.589899
243.594	0.639738	241.28	0.591919
243.594	0.641921	241.28	0.593939
243.594	0.644105	241.28	0.59596
243.594	0.646288	241.28	0.59798
243.594	0.648472	241.28	0.6
243.594	0.650655	241.28	0.60202
243.594	0.652838	241.28	0.60404
243.594	0.655022	241.28	0.606061
243.594	0.657205	241.28	0.608081
243.594	0.659389	241.28	0.610101
252.963	0.661572	241.28	0.612121
252.963	0.663755	250.56	0.614141
252.963	0.665939	250.56	0.616162
252.963	0.668122	250.56	0.618182
252.963	0.670306	250.56	0.620202
252.963	0.672489	250.56	0.622222
252.963	0.674672	250.56	0.624242
252.963	0.676856	250.56	0.626263
252.963	0.679039	250.56	0.628283
252.963	0.681223	259.84	0.630303
252.963	0.683406	259.84	0.632323
262.332	0.68559	259.84	0.634343
262.332	0.687773	259.84	0.636364
262.332	0.689956	259.84	0.638384
262.332	0.69214	259.84	0.640404
262.332	0.694323	259.84	0.642424
262.332	0.696507	259.84	0.644444
262.332	0.69869	259.84	0.646465
262.332	0.700873	259.84	0.648485
262.332	0.703057	259.84	0.650505
262.332	0.70524	259.84	0.652525
262.332	0.707424	259.84	0.654545
262.332	0.709607	259.84	0.656566
262.332	0.71179	259.84	0.658586
271.701	0.713974	259.84	0.660606
271.701	0.716157	259.84	0.662626
271.701	0.718341	269.12	0.664646
271.701	0.720524	269.12	0.666667
271.701	0.722707	269.12	0.668687
271.701	0.724891	269.12	0.670707
271.701	0.727074	269.12	0.672727
271.701	0.729258	269.12	0.674747
271.701	0.731441	269.12	0.676768
271.701	0.733624	269.12	0.678788
271.701	0.735808	278.4	0.680808
271.701	0.737991	278.4	0.682828
281.07	0.740175	278.4	0.684848
281.07	0.742358	278.4	0.686869
281.07	0.744541	278.4	0.688889
281.07	0.746725	278.4	0.690909
281.07	0.748908	278.4	0.692929
281.07	0.751092	278.4	0.694949
281.07	0.753275	287.68	0.69697
281.07	0.755459	287.68	0.69899
281.07	0.757642	287.68	0.70101
281.07	0.759825	287.68	0.70303
281.07	0.762009	287.68	0.705051
281.07	0.764192	287.68	0.707071
281.07	0.766376	287.68	0.709091
290.439	0.768559	287.68	0.711111
290.439	0.770742	287.68	0.713131
290.439	0.772926	296.96	0.715152
290.439	0.775109	296.96	0.717172
290.439	0.777293	296.96	0.719192
299.808	0.779476	296.96	0.721212
299.808	0.781659	296.96	0.723232
299.808	0.783843	296.96	0.725253
299.808	0.786026	296.96	0.727273
299.808	0.78821	296.96	0.729293
299.808	0.790393	296.96	0.731313
309.177	0.792576	296.96	0.733333
309.177	0.79476	296.96	0.735354
309.177	0.796943	296.96	0.737374
309.177	0.799127	296.96	0.739394
309.177	0.80131	306.24	0.741414
309.177	0.803493	306.24	0.743434
309.177	0.805677	306.24	0.745455
309.177	0.80786	306.24	0.747475
309.177	0.810044	306.24	0.749495
309.177	0.812227	315.52	0.751515
309.177	0.81441	315.52	0.753535
309.177	0.816594	315.52	0.755556
318.546	0.818777	315.52	0.757576
318.546	0.820961	315.52	0.759596
318.546	0.823144	315.52	0.761616
318.546	0.825328	324.8	0.763636
318.546	0.827511	324.8	0.765657
318.546	0.829694	324.8	0.767677
318.546	0.831878	324.8	0.769697
318.546	0.834061	324.8	0.771717
318.546	0.836245	324.8	0.773737
318.546	0.838428	324.8	0.775758
318.546	0.840611	324.8	0.777778
327.915	0.842795	324.8	0.779798
327.915	0.844978	334.08	0.781818
327.915	0.847162	334.08	0.783838
327.915	0.849345	334.08	0.785859
337.284	0.851528	334.08	0.787879
337.284	0.853712	334.08	0.789899
337.284	0.855895	343.36	0.791919
337.284	0.858079	343.36	0.793939
337.284	0.860262	343.36	0.79596
337.284	0.862445	343.36	0.79798
337.284	0.864629	343.36	0.8
337.284	0.866812	343.36	0.80202
346.653	0.868996	343.36	0.80404
346.653	0.871179	343.36	0.806061
356.022	0.873362	343.36	0.808081
356.022	0.875546	343.36	0.810101
356.022	0.877729	343.36	0.812121
365.391	0.879913	352.64	0.814141
365.391	0.882096	352.64	0.816162
365.391	0.884279	352.64	0.818182
365.391	0.886463	352.64	0.820202
365.391	0.888646	361.92	0.822222
365.391	0.89083	361.92	0.824242
365.391	0.893013	361.92	0.826263
374.76	0.895197	361.92	0.828283
374.76	0.89738	361.92	0.830303
384.129	0.899563	371.2	0.832323
384.129	0.901747	371.2	0.834343
393.498	0.90393	371.2	0.836364
393.498	0.906114	371.2	0.838384
393.498	0.908297	371.2	0.840404
393.498	0.91048	371.2	0.842424
393.498	0.912664	371.2	0.844444
402.867	0.914847	371.2	0.846465
412.236	0.917031	380.48	0.848485
412.236	0.919214	380.48	0.850505
412.236	0.921397	380.48	0.852525
412.236	0.923581	380.48	0.854545
421.605	0.925764	380.48	0.856566
421.605	0.927948	380.48	0.858586
421.605	0.930131	389.76	0.860606
421.605	0.932314	389.76	0.862626
430.974	0.934498	399.04	0.864646
430.974	0.936681	399.04	0.866667
440.343	0.938865	399.04	0.868687
440.343	0.941048	399.04	0.870707
440.343	0.943231	399.04	0.872727
440.343	0.945415	408.32	0.874747
440.343	0.947598	408.32	0.876768
440.343	0.949782	408.32	0.878788
449.712	0.951965	408.32	0.880808
459.081	0.954148	408.32	0.882828
468.45	0.956332	417.6	0.884848
468.45	0.958515	417.6	0.886869
477.819	0.960699	417.6	0.888889
477.819	0.962882	417.6	0.890909
515.295	0.965066	417.6	0.892929
515.295	0.967249	426.88	0.894949
543.402	0.969432	426.88	0.89697
543.402	0.971616	426.88	0.89899
552.771	0.973799	436.16	0.90101
552.771	0.975983	436.16	0.90303
562.14	0.978166	445.44	0.905051
571.509	0.980349	445.44	0.907071
608.985	0.982533	454.72	0.909091
618.354	0.984716	454.72	0.911111
618.354	0.9869	473.28	0.913131
637.092	0.989083	491.84	0.915152
646.461	0.991266	491.84	0.917172
730.782	0.99345	491.84	0.919192
740.151	0.995633	510.4	0.921212
749.52	0.997817	510.4	0.923232
918.162	1	519.68	0.925253
		519.68	0.927273
		519.68	0.929293
		519.68	0.931313
		519.68	0.933333
		528.96	0.935354
		528.96	0.937374
		538.24	0.939394
		547.52	0.941414
		547.52	0.943434
		547.52	0.945455
		547.52	0.947475
		566.08	0.949495
		575.36	0.951515
		575.36	0.953535
		575.36	0.955556
		575.36	0.957576
		584.64	0.959596
		603.2	0.961616
		603.2	0.963636
		612.48	0.965657
		621.76	0.967677
		621.76	0.969697
		631.04	0.971717
		640.32	0.973737
		649.6	0.975758
		686.72	0.977778
		696	0.979798
		788.8	0.981818
		788.8	0.983838
		798.08	0.985859
		844.48	0.987879
		844.48	0.989899
		853.76	0.991919
		909.44	0.993939
		928	0.99596
		1076.48	0.99798
		1132.16	1
