# Supplementary material for: Elongator is a microtubule polymerase selective for polyglutamylated tubulin
Source: EMBO J. 2025 Jan 15;44(5):1322–53. doi: 10.1038/s44318-024-00358-0 (PMC11876699; doi:10.1038/s44318-024-00358-0)
Supplement: Supplementary file 5 — Source data Fig. 3 [file 44318_2024_358_MOESM5_ESM.zip]

Archive with 17 entries (13 files):
- Figure 3/
- Figure 3/A/
- Figure 3/A/C1-Lower panel.tif
- Figure 3/A/C1-Upper panel.tif
- Figure 3/A/C2-Lower panel.tif
- Figure 3/A/C2-Upper panel.tif
- Figure 3/A/C3-Lower panel.tif
- Figure 3/A/Lower panel.tif
- Figure 3/A/Upper panel.tif
- Figure 3/B/
- Figure 3/B/Numerical Data.xlsx
- Figure 3/C/
- Figure 3/C/aTubulin control (orange).tif
- Figure 3/C/aTubulin mix (black).tif
- Figure 3/C/bTubulin control (orange).tif
- Figure 3/C/bTubulin mix (black).tif
- Figure 3/C/Elp4 and Elp5 blots.tif
