# Supplementary material for: Elongator is a microtubule polymerase selective for polyglutamylated tubulin
Source: EMBO J. 2025 Jan 15;44(5):1322–53. doi: 10.1038/s44318-024-00358-0 (PMC11876699; doi:10.1038/s44318-024-00358-0)
Supplement: Supplementary file 5 — Source data Fig. 3 [file 44318_2024_358_MOESM5_ESM.zip › Figure 3/B/Numerical Data.xlsx]

## Sheet: Sheet1
ml	Both	Elp456	Tub
1.003	0.018457	0	0.064695
1.007	0.019661	0	0.064604
1.011	0.02067	0	0.064357
1.015	0.021265	0	0.063882
1.02	0.021861	0	0.063424
1.024	0.024097	0	0.063707
1.028	0.026446	0	0.063989
1.032	0.028365	0	0.063924
1.036	0.02994	0	0.063664
1.041	0.031756	0	0.063501
1.045	0.034738	0	0.063612
1.049	0.037722	0	0.063723
1.053	0.040302	0	0.06391
1.057	0.042772	0	0.064105
1.062	0.045266	0	0.064292
1.066	0.047791	9.88e-05	0.064468
1.07	0.050316	0.000638	0.064656
1.074	0.052906	0.002272	0.064955
1.078	0.055496	0.003915	0.065254
1.083	0.058348	0.003763	0.065609
1.087	0.061347	0.003413	0.065986
1.091	0.064558	0.003727	0.066412
1.095	0.068381	0.004661	0.066933
1.099	0.072202	0.005694	0.067453
1.104	0.076567	0.007355	0.0677
1.108	0.081008	0.009016	0.067938
1.112	0.085098	0.009807	0.069225
1.116	0.088819	0.0103	0.071262
1.12	0.092451	0.011199	0.072812
1.125	0.095342	0.012815	0.072419
1.129	0.098234	0.014431	0.072027
1.133	0.101721	0.014413	0.07366
1.137	0.105437	0.01436	0.075743
1.141	0.108765	0.01515	0.076932
1.146	0.111338	0.016506	0.076965
1.15	0.11391	0.017853	0.077082
1.154	0.116312	0.019218	0.078677
1.158	0.118705	0.020583	0.080273
1.162	0.12105	0.022873	0.080663
1.167	0.123357	0.025343	0.080462
1.171	0.125575	0.026411	0.080526
1.175	0.127418	0.025738	0.081243
1.179	0.129259	0.025334	0.081958
1.183	0.131109	0.029123	0.082851
1.188	0.13296	0.032913	0.083761
1.192	0.134908	0.035769	0.083907
1.196	0.136985	0.038185	0.083362
1.2	0.139066	0.040322	0.083003
1.204	0.141288	0.041777	0.083766
1.209	0.143508	0.04324	0.08453
1.213	0.145629	0.04642	0.083903
1.217	0.147699	0.049769	0.082838
1.221	0.149934	0.052715	0.082407
1.225	0.152596	0.055301	0.083016
1.229	0.15526	0.057995	0.083626
1.234	0.157343	0.061345	0.082061
1.238	0.159356	0.064686	0.080488
1.242	0.161279	0.067658	0.080018
1.246	0.163115	0.070523	0.080244
1.25	0.165233	0.072912	0.079955
1.255	0.169296	0.07451	0.077959
1.259	0.173361	0.076109	0.075963
1.263	0.176712	0.080159	0.075221
1.267	0.179816	0.084227	0.074701
1.271	0.18201	0.087029	0.073382
1.276	0.182589	0.089022	0.071151
1.28	0.183168	0.091654	0.069053
1.284	0.184961	0.096485	0.068412
1.288	0.186784	0.101326	0.067771
1.292	0.189005	0.105313	0.066322
1.297	0.191499	0.109147	0.064529
1.301	0.193982	0.112937	0.062916
1.305	0.196426	0.116664	0.061681
1.309	0.198868	0.120418	0.060447
1.313	0.200762	0.124567	0.058887
1.318	0.20254	0.128707	0.057305
1.322	0.204221	0.132856	0.055704
1.326	0.205781	0.137005	0.054087
1.33	0.207312	0.14118	0.052562
1.334	0.208431	0.145392	0.05147
1.339	0.20955	0.149604	0.050378
1.343	0.209819	0.152505	0.048685
1.347	0.209682	0.155306	0.046832
1.351	0.209895	0.160057	0.045258
1.355	0.21094	0.166487	0.044092
1.36	0.211985	0.17245	0.04291
1.364	0.212779	0.175898	0.041215
1.368	0.21355	0.179347	0.03952
1.372	0.215423	0.183209	0.038715
1.376	0.218275	0.187187	0.038402
1.381	0.222504	0.191668	0.037667
1.385	0.234808	0.196939	0.035744
1.389	0.24711	0.202211	0.033823
1.393	0.269048	0.206171	0.033416
1.397	0.293982	0.210141	0.033216
1.402	0.322283	0.213876	0.032226
1.406	0.356082	0.217487	0.030439
1.41	0.389881	0.221303	0.028892
1.414	0.426717	0.225784	0.029192
1.418	0.463564	0.230257	0.029492
1.423	0.501381	0.234415	0.02833
1.427	0.539807	0.238519	0.026634
1.431	0.577069	0.242434	0.02557
1.435	0.610442	0.246143	0.025673
1.439	0.643818	0.249978	0.025777
1.444	0.676113	0.255159	0.024643
1.448	0.708214	0.26035	0.023468
1.452	0.737625	0.264095	0.023039
1.456	0.763937	0.26722	0.023137
1.46	0.789981	0.270974	0.023075
1.464	0.812991	0.276066	0.022385
1.469	0.836001	0.281157	0.021696
1.473	0.85573	0.286483	0.021306
1.477	0.874041	0.291826	0.020981
1.481	0.890535	0.297196	0.020777
1.485	0.903077	0.302585	0.020728
1.49	0.915621	0.307964	0.020652
1.494	0.926501	0.313298	0.020103
1.498	0.937258	0.318632	0.019554
1.502	0.945287	0.325449	0.019792
1.506	0.951073	0.332669	0.020408
1.511	0.956244	0.340913	0.020581
1.515	0.958322	0.350692	0.019681
1.519	0.9604	0.360517	0.018782
1.523	0.961206	0.373251	0.019231
1.527	0.961656	0.385994	0.019814
1.532	0.961242	0.400533	0.019713
1.536	0.959534	0.416114	0.019004
1.54	0.957836	0.432683	0.018639
1.544	0.956811	0.452251	0.020302
1.548	0.955787	0.471811	0.021965
1.553	0.953989	0.497261	0.021475
1.557	0.951744	0.523636	0.020321
1.561	0.949792	0.553487	0.020125
1.565	0.948722	0.587101	0.021485
1.569	0.947651	0.620984	0.022846
1.574	0.946115	0.65739	0.022353
1.578	0.944509	0.693787	0.021859
1.582	0.94432	0.732915	0.022512
1.586	0.945643	0.773138	0.023879
1.59	0.947236	0.812535	0.024893
1.595	0.95124	0.850279	0.024759
1.599	0.955246	0.888024	0.024625
1.603	0.962165	0.917686	0.02698
1.607	0.970227	0.94689	0.029768
1.611	0.978266	0.96706	0.034568
1.616	0.98626	0.980234	0.041637
1.62	0.994254	0.991774	0.050581
1.624	0.997253	0.995887	0.078977
1.628	1	1	0.107374
1.632	0.995408	0.994396	0.161277
1.637	0.985256	0.986287	0.22582
1.641	0.973001	0.975717	0.301321
1.645	0.95153	0.961627	0.399744
1.649	0.93006	0.947321	0.498167
1.653	0.900115	0.925768	0.604502
1.658	0.868085	0.904215	0.711333
1.662	0.837624	0.883174	0.795992
1.666	0.80933	0.862412	0.863152
1.67	0.781135	0.841398	0.925069
1.674	0.755476	0.819674	0.962534
1.678	0.72982	0.797942	1
1.683	0.708671	0.776676	0.999182
1.687	0.689916	0.755465	0.988454
1.691	0.671803	0.735366	0.9717
1.695	0.655418	0.7164	0.946352
1.699	0.639035	0.697299	0.92061
1.704	0.622596	0.67712	0.88204
1.708	0.606153	0.656941	0.84347
1.712	0.589421	0.637597	0.797835
1.716	0.572405	0.618577	0.748356
1.72	0.555069	0.600032	0.698472
1.725	0.535404	0.582413	0.647474
1.729	0.515736	0.564793	0.596474
1.733	0.496728	0.549509	0.550866
1.737	0.477954	0.534314	0.505971
1.741	0.457901	0.518338	0.461545
1.746	0.435524	0.501787	0.417586
1.75	0.413146	0.485506	0.374635
1.754	0.392733	0.470365	0.339166
1.758	0.372377	0.455233	0.303698
1.762	0.351282	0.440334	0.272103
1.767	0.329673	0.425499	0.241894
1.771	0.308583	0.412414	0.213847
1.775	0.289499	0.40171	0.189744
1.779	0.270415	0.390942	0.165641
1.783	0.25294	0.378801	0.147947
1.788	0.235811	0.366668	0.130439
1.792	0.219996	0.354787	0.114691
1.796	0.205859	0.343041	0.100169
1.8	0.191796	0.332453	0.086701
1.804	0.178948	0.324955	0.077266
1.809	0.166101	0.317456	0.06783
1.813	0.154079	0.308583	0.060638
1.817	0.142455	0.299531	0.053921
1.821	0.131024	0.29091	0.047646
1.825	0.120061	0.282693	0.041924
1.83	0.109098	0.274736	0.036372
1.834	0.101508	0.268639	0.033458
1.838	0.094264	0.26255	0.030543
1.842	0.087117	0.258222	0.027174
1.846	0.080061	0.254522	0.02359
1.851	0.073141	0.250831	0.02082
1.855	0.06705	0.24714	0.019983
1.859	0.060959	0.243449	0.019146
1.863	0.056222	0.240162	0.017191
1.867	0.051916	0.236884	0.01513
1.872	0.047846	0.233588	0.014002
1.876	0.044172	0.230284	0.013696
1.88	0.040497	0.22697	0.013279
1.884	0.038327	0.223638	0.012224
1.888	0.036168	0.220306	0.011168
1.893	0.033736	0.21605	0.010883
1.897	0.031126	0.211595	0.010833
1.901	0.028839	0.207851	0.010601
1.905	0.027665	0.205031	0.010078
1.909	0.026489	0.202058	0.009554
1.913	0.024978	0.19632	0.008837
1.918	0.023405	0.190572	0.008119
1.922	0.022064	0.186145	0.007868
1.926	0.020998	0.182364	0.007901
1.93	0.019903	0.178691	0.007774
1.934	0.018463	0.175261	0.007133
1.939	0.017024	0.171839	0.006492
1.943	0.015768	0.168876	0.006442
1.947	0.014592	0.165966	0.006491
1.951	0.013465	0.163254	0.005871
1.955	0.012444	0.160731	0.004504
1.96	0.011425	0.158423	0.003272
1.964	0.010619	0.157471	0.003377
1.968	0.00983	0.156519	0.003482
1.972	0.008289	0.154813	0.002939
1.976	0.006113	0.152837	0.00213
1.981	0.004165	0.151068	0.001705
1.985	0.003396	0.149631	0.002069
1.989	0.002627	0.148194	0.002433
1.993	0.001613	0.146578	0.001365
1.997	0.000527	0.144952	0.000213
2.002	0	0.143111	0
		0.141126
		0.138819
		0.135325
		0.131841
		0.1248
		0.11705
		0.109911
		0.103526
		0.096934
		0.087334
		0.077725
		0.068035
		0.058292
		0.047704
