# Supplementary material for: Elongator is a microtubule polymerase selective for polyglutamylated tubulin
Source: EMBO J. 2025 Jan 15;44(5):1322–53. doi: 10.1038/s44318-024-00358-0 (PMC11876699; doi:10.1038/s44318-024-00358-0)
Supplement: Supplementary file 6 — Source data Fig. 4 [file 44318_2024_358_MOESM6_ESM.zip]

Archive with 21 entries (16 files):
- Figure 4/
- Figure 4/A/
- Figure 4/A/C1-A.tif
- Figure 4/A/C2-A.tif
- Figure 4/A/C3-A.tif
- Figure 4/A/C4-A.tif
- Figure 4/B/
- Figure 4/B/Numerical Data.xlsx
- Figure 4/C/
- Figure 4/C/Numerical Data.xlsx
- Figure 4/D/
- Figure 4/D/C1-Buffer-1.tif
- Figure 4/D/C1-Elp123+2xElp456-1.tif
- Figure 4/D/C1-Elp123+Elp456-1.tif
- Figure 4/D/C1-Elp123-1.tif
- Figure 4/D/C1-Elp456-1.tif
- Figure 4/D/C2-Buffer-1.tif
- Figure 4/D/C2-Elp123+2xElp456-1.tif
- Figure 4/D/C2-Elp123+Elp456-1.tif
- Figure 4/D/C2-Elp123-1.tif
- Figure 4/D/C2-Elp456-1.tif
