# Supplementary material for: Elongator is a microtubule polymerase selective for polyglutamylated tubulin
Source: EMBO J. 2025 Jan 15;44(5):1322–53. doi: 10.1038/s44318-024-00358-0 (PMC11876699; doi:10.1038/s44318-024-00358-0)
Supplement: Supplementary file 6 — Source data Fig. 4 [file 44318_2024_358_MOESM6_ESM.zip › Figure 4/B/Numerical Data.xlsx]

## Sheet: Sheet1
Buffer	Elp456	Elp123	Elp123 + Elp456	Elp123 + 2x(Elp456)
0.48	0.64	0.42	0.66	0.78
0.54	0.64	0.48	0.66	0.84
0.54	0.64	0.48	0.66	0.84
0.6	0.66	0.54	0.66	0.9
0.6	0.66	0.66	0.72	0.9
0.6	0.66	0.66	0.72	0.9
0.6	0.7	0.66	0.72	0.9
0.6	0.7	0.66	0.78	0.9
0.6	0.7	0.66	0.78	0.9
0.66	0.7	0.66	0.84	0.96
0.66	0.7	0.66	0.84	0.96
0.66	0.7	0.66	0.84	0.96
0.66	0.7	0.72	0.84	0.96
0.66	0.7	0.72	0.84	0.96
0.66	0.7	0.72	0.84	1.02
0.66	0.7	0.72	0.84	1.02
0.66	0.7	0.78	0.84	1.02
0.66	0.7	0.78	0.84	1.02
0.66	0.7	0.78	0.84	1.02
0.72	0.7	0.78	0.84	1.02
0.72	0.7	0.78	0.84	1.02
0.72	0.72	0.78	0.84	1.02
0.72	0.76	0.78	0.9	1.02
0.72	0.76	0.78	0.9	1.02
0.72	0.76	0.78	0.9	1.08
0.72	0.76	0.78	0.9	1.08
0.72	0.76	0.78	0.9	1.08
0.72	0.76	0.78	0.9	1.08
0.72	0.76	0.78	0.9	1.08
0.72	0.76	0.78	0.9	1.08
0.72	0.76	0.78	0.9	1.08
0.72	0.76	0.78	0.9	1.08
0.72	0.76	0.78	0.9	1.08
0.72	0.76	0.84	0.96	1.08
0.72	0.76	0.84	0.96	1.08
0.72	0.76	0.84	0.96	1.08
0.72	0.76	0.84	0.96	1.08
0.72	0.76	0.84	0.96	1.08
0.72	0.76	0.84	0.96	1.08
0.72	0.76	0.84	0.96	1.14
0.72	0.76	0.84	0.96	1.14
0.78	0.76	0.84	0.96	1.14
0.78	0.78	0.84	0.96	1.14
0.78	0.78	0.84	0.96	1.14
0.78	0.78	0.84	0.96	1.14
0.78	0.78	0.84	0.96	1.14
0.78	0.83	0.84	0.96	1.14
0.78	0.83	0.84	0.96	1.14
0.78	0.83	0.84	0.96	1.14
0.78	0.83	0.84	0.96	1.14
0.78	0.83	0.84	0.96	1.14
0.78	0.83	0.9	0.96	1.14
0.78	0.83	0.9	0.96	1.14
0.78	0.83	0.9	0.96	1.14
0.78	0.83	0.9	0.96	1.14
0.78	0.83	0.9	0.96	1.14
0.78	0.83	0.9	0.96	1.14
0.78	0.83	0.9	0.96	1.14
0.78	0.83	0.9	0.96	1.2
0.78	0.83	0.9	0.96	1.2
0.78	0.83	0.9	1.02	1.2
0.78	0.83	0.9	1.02	1.2
0.78	0.83	0.9	1.02	1.2
0.78	0.83	0.9	1.02	1.2
0.78	0.83	0.9	1.02	1.2
0.78	0.83	0.9	1.02	1.2
0.78	0.83	0.9	1.02	1.2
0.78	0.83	0.9	1.02	1.2
0.78	0.83	0.9	1.02	1.2
0.78	0.83	0.9	1.02	1.2
0.78	0.83	0.9	1.02	1.2
0.78	0.83	0.9	1.02	1.2
0.78	0.83	0.9	1.02	1.2
0.78	0.83	0.9	1.02	1.2
0.78	0.83	0.96	1.02	1.2
0.78	0.83	0.96	1.02	1.2
0.78	0.83	0.96	1.02	1.2
0.78	0.83	0.96	1.02	1.2
0.78	0.83	0.96	1.02	1.2
0.78	0.83	0.96	1.02	1.2
0.84	0.83	0.96	1.02	1.2
0.84	0.83	0.96	1.02	1.2
0.84	0.83	0.96	1.02	1.2
0.84	0.83	0.96	1.02	1.2
0.84	0.83	0.96	1.02	1.26
0.84	0.83	0.96	1.02	1.26
0.84	0.84	0.96	1.02	1.26
0.84	0.84	0.96	1.02	1.26
0.84	0.84	0.96	1.02	1.26
0.84	0.84	0.96	1.02	1.26
0.84	0.84	0.96	1.02	1.26
0.84	0.84	0.96	1.02	1.26
0.84	0.84	0.96	1.02	1.26
0.84	0.84	0.96	1.08	1.26
0.84	0.84	0.96	1.08	1.26
0.84	0.84	0.96	1.08	1.26
0.84	0.89	0.96	1.08	1.26
0.84	0.89	0.96	1.08	1.26
0.84	0.89	0.96	1.08	1.26
0.84	0.89	0.96	1.08	1.26
0.84	0.89	0.96	1.08	1.26
0.84	0.89	0.96	1.08	1.26
0.84	0.89	0.96	1.08	1.26
0.84	0.89	0.96	1.08	1.26
0.84	0.89	0.96	1.08	1.26
0.84	0.89	0.96	1.08	1.26
0.84	0.89	0.96	1.08	1.26
0.84	0.89	0.96	1.08	1.26
0.84	0.89	0.96	1.08	1.26
0.84	0.89	0.96	1.08	1.26
0.84	0.89	0.96	1.08	1.26
0.84	0.89	0.96	1.08	1.26
0.84	0.89	0.96	1.08	1.26
0.84	0.89	0.96	1.08	1.26
0.84	0.89	0.96	1.08	1.26
0.84	0.89	0.96	1.08	1.26
0.84	0.89	0.96	1.08	1.26
0.84	0.89	0.96	1.08	1.26
0.9	0.89	0.98	1.08	1.26
0.9	0.89	0.98	1.08	1.26
0.9	0.89	0.98	1.08	1.26
0.9	0.89	0.98	1.08	1.26
0.9	0.89	0.98	1.08	1.26
0.9	0.89	0.98	1.08	1.26
0.9	0.89	0.98	1.08	1.26
0.9	0.89	0.98	1.08	1.26
0.9	0.89	0.98	1.08	1.26
0.9	0.89	0.98	1.08	1.26
0.9	0.89	0.98	1.08	1.26
0.9	0.89	1.02	1.08	1.26
0.9	0.89	1.02	1.08	1.26
0.9	0.89	1.02	1.08	1.26
0.9	0.89	1.02	1.08	1.32
0.9	0.89	1.02	1.08	1.32
0.9	0.89	1.02	1.08	1.32
0.9	0.89	1.02	1.08	1.32
0.9	0.89	1.02	1.08	1.32
0.9	0.89	1.02	1.08	1.32
0.9	0.89	1.02	1.08	1.32
0.9	0.89	1.02	1.08	1.32
0.9	0.89	1.02	1.08	1.32
0.9	0.89	1.02	1.14	1.32
0.9	0.89	1.02	1.14	1.32
0.9	0.89	1.02	1.14	1.32
0.9	0.89	1.02	1.14	1.32
0.9	0.89	1.02	1.14	1.32
0.9	0.89	1.02	1.14	1.32
0.9	0.89	1.02	1.14	1.32
0.9	0.89	1.02	1.14	1.32
0.9	0.89	1.02	1.14	1.32
0.9	0.89	1.02	1.14	1.32
0.9	0.89	1.02	1.14	1.32
0.9	0.89	1.02	1.14	1.32
0.9	0.89	1.02	1.14	1.32
0.9	0.89	1.02	1.14	1.32
0.9	0.89	1.02	1.14	1.32
0.9	0.89	1.02	1.14	1.32
0.9	0.89	1.02	1.14	1.32
0.9	0.89	1.02	1.14	1.32
0.9	0.89	1.02	1.14	1.32
0.9	0.89	1.02	1.14	1.38
0.96	0.89	1.02	1.14	1.38
0.96	0.89	1.02	1.14	1.38
0.96	0.89	1.02	1.14	1.38
0.96	0.89	1.02	1.14	1.38
0.96	0.89	1.02	1.14	1.38
0.96	0.89	1.02	1.14	1.38
0.96	0.89	1.02	1.14	1.38
0.96	0.9	1.02	1.14	1.38
0.96	0.9	1.02	1.14	1.38
0.96	0.9	1.02	1.14	1.38
0.96	0.9	1.08	1.14	1.38
0.96	0.9	1.08	1.14	1.38
0.96	0.9	1.08	1.14	1.38
0.96	0.9	1.08	1.14	1.38
0.96	0.9	1.08	1.14	1.38
0.96	0.9	1.08	1.14	1.38
0.96	0.9	1.08	1.14	1.38
0.96	0.9	1.08	1.14	1.38
0.96	0.9	1.08	1.14	1.38
0.96	0.9	1.08	1.14	1.38
0.96	0.9	1.08	1.14	1.38
0.96	0.9	1.08	1.14	1.38
0.96	0.9	1.08	1.14	1.38
0.96	0.95	1.08	1.14	1.38
0.96	0.95	1.08	1.14	1.38
0.96	0.95	1.08	1.14	1.38
0.96	0.95	1.08	1.14	1.38
0.96	0.95	1.08	1.14	1.38
0.96	0.95	1.08	1.14	1.38
0.96	0.95	1.08	1.14	1.38
0.96	0.95	1.08	1.14	1.38
0.96	0.95	1.08	1.14	1.38
0.96	0.95	1.08	1.14	1.38
0.96	0.95	1.08	1.14	1.38
0.96	0.95	1.08	1.14	1.38
0.96	0.95	1.08	1.14	1.38
0.96	0.95	1.08	1.14	1.38
0.96	0.95	1.08	1.14	1.38
0.96	0.95	1.08	1.14	1.38
0.96	0.95	1.08	1.14	1.38
0.96	0.95	1.08	1.14	1.38
0.96	0.95	1.08	1.2	1.38
0.96	0.95	1.08	1.2	1.38
0.96	0.95	1.08	1.2	1.38
1.02	0.95	1.08	1.2	1.38
1.02	0.95	1.08	1.2	1.38
1.02	0.95	1.08	1.2	1.38
1.02	0.95	1.08	1.2	1.38
1.02	0.95	1.08	1.2	1.38
1.02	0.95	1.08	1.2	1.38
1.02	0.95	1.08	1.2	1.38
1.02	0.95	1.08	1.2	1.38
1.02	0.95	1.08	1.2	1.38
1.02	0.95	1.08	1.2	1.44
1.02	0.95	1.08	1.2	1.44
1.02	0.95	1.14	1.2	1.44
1.02	0.95	1.14	1.2	1.44
1.02	0.95	1.14	1.2	1.44
1.02	0.95	1.14	1.2	1.44
1.02	0.95	1.14	1.2	1.44
1.02	0.95	1.14	1.2	1.44
1.02	0.95	1.14	1.2	1.44
1.02	0.95	1.14	1.2	1.44
1.02	0.95	1.14	1.2	1.44
1.02	0.95	1.14	1.2	1.44
1.02	0.95	1.14	1.2	1.44
1.02	0.95	1.14	1.2	1.44
1.02	0.95	1.14	1.2	1.44
1.02	0.95	1.14	1.2	1.44
1.02	0.95	1.14	1.2	1.44
1.02	0.95	1.14	1.2	1.44
1.02	0.95	1.14	1.2	1.44
1.02	0.95	1.14	1.2	1.44
1.02	0.95	1.14	1.2	1.44
1.02	0.95	1.14	1.2	1.44
1.02	0.95	1.14	1.2	1.44
1.02	0.95	1.14	1.2	1.44
1.02	0.95	1.14	1.2	1.44
1.02	0.95	1.14	1.2	1.44
1.02	0.95	1.14	1.2	1.5
1.02	0.95	1.14	1.2	1.5
1.02	0.95	1.14	1.2	1.5
1.02	0.95	1.14	1.2	1.5
1.02	0.95	1.14	1.2	1.5
1.02	0.95	1.14	1.2	1.5
1.02	0.95	1.14	1.2	1.5
1.02	0.95	1.14	1.2	1.5
1.02	0.95	1.14	1.2	1.5
1.02	0.95	1.14	1.2	1.5
1.02	0.95	1.14	1.2	1.5
1.02	0.95	1.2	1.2	1.5
1.02	0.95	1.2	1.26	1.5
1.02	0.95	1.2	1.26	1.5
1.02	0.95	1.2	1.26	1.5
1.02	0.95	1.2	1.26	1.5
1.02	0.95	1.2	1.26	1.5
1.02	0.95	1.2	1.26	1.5
1.02	0.96	1.2	1.26	1.5
1.02	0.96	1.2	1.26	1.5
1.02	0.96	1.2	1.26	1.5
1.02	0.96	1.2	1.26	1.5
1.02	0.96	1.2	1.26	1.5
1.02	0.96	1.2	1.26	1.5
1.02	0.96	1.2	1.26	1.5
1.02	0.96	1.2	1.26	1.5
1.02	0.96	1.2	1.26	1.5
1.02	0.96	1.2	1.26	1.5
1.02	0.96	1.2	1.26	1.5
1.08	0.96	1.2	1.26	1.56
1.08	0.96	1.2	1.26	1.56
1.08	0.96	1.2	1.26	1.56
1.08	0.96	1.2	1.26	1.56
1.08	0.96	1.2	1.26	1.56
1.08	0.96	1.2	1.26	1.56
1.08	0.96	1.2	1.26	1.56
1.08	0.96	1.2	1.26	1.56
1.08	0.96	1.2	1.26	1.56
1.08	0.96	1.2	1.26	1.56
1.08	0.96	1.2	1.26	1.56
1.08	0.96	1.2	1.26	1.56
1.08	0.96	1.2	1.26	1.56
1.08	0.96	1.2	1.26	1.56
1.08	0.96	1.2	1.26	1.56
1.08	0.96	1.2	1.26	1.56
1.08	0.96	1.2	1.26	1.56
1.08	0.96	1.26	1.26	1.56
1.08	0.96	1.26	1.26	1.62
1.08	0.96	1.26	1.26	1.62
1.08	1.02	1.26	1.26	1.62
1.08	1.02	1.26	1.26	1.62
1.08	1.02	1.26	1.26	1.62
1.08	1.02	1.26	1.26	1.62
1.08	1.02	1.26	1.26	1.62
1.08	1.02	1.26	1.26	1.62
1.08	1.02	1.26	1.26	1.62
1.08	1.02	1.26	1.26	1.62
1.08	1.02	1.26	1.26	1.62
1.08	1.02	1.26	1.26	1.62
1.08	1.02	1.26	1.26	1.62
1.08	1.02	1.26	1.26	1.62
1.08	1.02	1.26	1.26	1.62
1.08	1.02	1.26	1.26	1.62
1.08	1.02	1.26	1.26	1.62
1.08	1.02	1.26	1.26	1.62
1.08	1.02	1.26	1.26	1.62
1.08	1.02	1.26	1.26	1.62
1.08	1.02	1.26	1.26	1.62
1.08	1.02	1.26	1.26	1.62
1.08	1.02	1.26	1.32	1.62
1.08	1.02	1.26	1.32	1.62
1.08	1.02	1.26	1.32	1.68
1.08	1.02	1.26	1.32	1.68
1.08	1.02	1.26	1.32	1.68
1.08	1.02	1.32	1.32	1.68
1.08	1.02	1.32	1.32	1.68
1.08	1.02	1.32	1.32	1.68
1.08	1.02	1.32	1.32	1.68
1.08	1.02	1.32	1.32	1.68
1.08	1.02	1.32	1.32	1.68
1.08	1.02	1.32	1.32	1.68
1.08	1.02	1.32	1.32	1.68
1.08	1.02	1.32	1.32	1.68
1.08	1.02	1.32	1.32	1.68
1.14	1.02	1.32	1.32	1.68
1.14	1.02	1.32	1.32	1.74
1.14	1.02	1.38	1.32	1.74
1.14	1.02	1.38	1.32	1.74
1.14	1.02	1.38	1.32	1.74
1.14	1.02	1.38	1.32	1.74
1.14	1.02	1.38	1.32	1.74
1.14	1.02	1.44	1.32	1.74
1.14	1.02	1.5	1.32	1.74
1.14	1.02	1.5	1.32	1.74
1.14	1.02	1.5	1.32	1.8
1.14	1.02		1.32	1.8
1.14	1.02		1.32	1.8
1.14	1.02		1.32	1.8
1.14	1.02		1.32	1.8
1.14	1.02		1.32	1.86
1.14	1.02		1.32	1.86
1.14	1.02		1.32	1.92
1.14	1.02		1.32	1.92
1.14	1.02		1.32	1.98
1.14	1.02		1.32	2.64
1.14	1.02		1.32	2.7
1.14	1.02		1.32	2.7
1.14	1.02		1.32
1.14	1.02		1.32
1.14	1.02		1.32
1.14	1.02		1.32
1.14	1.02		1.32
1.14	1.02		1.32
1.14	1.02		1.32
1.14	1.02		1.32
1.14	1.02		1.32
1.14	1.02		1.32
1.14	1.02		1.38
1.14	1.02		1.38
1.14	1.02		1.38
1.14	1.02		1.38
1.14	1.08		1.38
1.14	1.08		1.38
1.14	1.08		1.38
1.14	1.08		1.38
1.14	1.08		1.38
1.14	1.08		1.38
1.14	1.08		1.38
1.14	1.08		1.38
1.14	1.08		1.38
1.14	1.08		1.38
1.14	1.08		1.38
1.2	1.08		1.38
1.2	1.08		1.38
1.2	1.08		1.38
1.2	1.08		1.38
1.2	1.08		1.38
1.2	1.08		1.38
1.2	1.08		1.38
1.2	1.08		1.44
1.2	1.08		1.44
1.2	1.08		1.44
1.2	1.08		1.44
1.2	1.08		1.44
1.2	1.08		1.44
1.2	1.08		1.44
1.2	1.08		1.44
1.2	1.08		1.44
1.2	1.08		1.44
1.2	1.08		1.44
1.2	1.08		1.44
1.2	1.08		1.44
1.2	1.08		1.44
1.2	1.08		1.44
1.2	1.08		1.44
1.2	1.08		1.44
1.2	1.08		1.44
1.2	1.08		1.44
1.2	1.08		1.44
1.2	1.08		1.44
1.2	1.08		1.44
1.2	1.08		1.44
1.2	1.08		1.44
1.2	1.08		1.44
1.2	1.08		1.44
1.2	1.08		1.44
1.2	1.08		1.44
1.2	1.08		1.44
1.26	1.08		1.44
1.26	1.08		1.44
1.26	1.08		1.44
1.26	1.08		1.44
1.26	1.08		1.44
1.26	1.08		1.44
1.26	1.08		1.44
1.26	1.08		1.44
1.26	1.08		1.44
1.26	1.08		1.44
1.26	1.08		1.44
1.26	1.08		1.44
1.26	1.08		1.44
1.26	1.08		1.44
1.26	1.08		1.44
1.26	1.08		1.5
1.26	1.08		1.5
1.26	1.08		1.5
1.32	1.08		1.5
1.32	1.08		1.5
1.32	1.08		1.5
1.32	1.08		1.5
1.32	1.08		1.5
1.32	1.08		1.5
1.32	1.08		1.5
1.32	1.08		1.5
1.32	1.08		1.5
1.32	1.14		1.5
1.32	1.14		1.5
1.32	1.14		1.5
1.32	1.14		1.5
1.32	1.14		1.5
1.32	1.14		1.5
1.32	1.14		1.5
1.32	1.14		1.5
1.32	1.14		1.5
1.32	1.14		1.5
1.32	1.14		1.5
1.32	1.14		1.5
1.32	1.14		1.5
1.38	1.14		1.5
1.38	1.14		1.5
1.38	1.14		1.5
1.44	1.14		1.5
1.44	1.14		1.5
1.44	1.14		1.56
1.5	1.14		1.56
1.56	1.14		1.56
	1.14		1.56
	1.14		1.56
	1.14		1.56
	1.14		1.56
	1.14		1.56
	1.14		1.56
	1.14		1.56
	1.14		1.56
	1.14		1.56
	1.14		1.56
	1.14		1.56
	1.14		1.56
	1.14		1.62
	1.14		1.62
	1.14		1.62
	1.14		1.62
	1.14		1.62
	1.14		1.62
	1.14		1.62
	1.14		1.62
	1.14		1.62
	1.14		1.62
	1.14		1.68
	1.14		1.68
	1.14		1.68
	1.14		1.68
	1.2		1.74
	1.2		1.74
	1.2		1.74
	1.2		1.8
	1.2		1.8
	1.2		1.8
	1.2		1.86
	1.2		1.86
	1.2		1.86
	1.2		1.86
	1.2		2.04
	1.2		2.04
	1.2		2.34
	1.2
	1.2
	1.21
	1.21
	1.21
	1.21
	1.21
	1.21
	1.21
	1.21
	1.26
	1.26
	1.26
	1.26
	1.27
	1.27
	1.27
	1.32
	1.32
	1.32
	1.32
	1.32
	1.32
	1.34
	1.34
	1.34
	1.38
	1.38
	1.44
	1.44
	1.44
