# Supplementary material for: Elongator is a microtubule polymerase selective for polyglutamylated tubulin
Source: EMBO J. 2025 Jan 15;44(5):1322–53. doi: 10.1038/s44318-024-00358-0 (PMC11876699; doi:10.1038/s44318-024-00358-0)
Supplement: Supplementary file 6 — Source data Fig. 4 [file 44318_2024_358_MOESM6_ESM.zip › Figure 4/C/Numerical Data.xlsx]

## Sheet: Sheet1
Control		Elp456		Elp123		Elp123 + Elp456		Elp123 + 2xElp456
X	Y	X	Y	X	Y	X	Y	X	Y
37.476	0.00218341	27.342	0.00292398	37.12	0.0020202	46.945	0.00288184	36.972	0.00502513
37.476	0.00436681	36.456	0.00584795	37.12	0.0040404	46.945	0.00576369	46.215	0.0100503
46.845	0.00655022	45.57	0.00877193	46.4	0.00606061	46.945	0.00864553	55.458	0.0150754
46.845	0.00873362	45.57	0.0116959	46.4	0.00808081	46.945	0.0115274	55.458	0.0201005
56.214	0.010917	45.57	0.0146199	46.4	0.010101	46.945	0.0144092	55.458	0.0251256
56.214	0.0131004	45.57	0.0175439	55.68	0.0121212	56.334	0.0172911	55.458	0.0301508
56.214	0.0152838	54.684	0.0204678	55.68	0.0141414	56.334	0.0201729	64.701	0.0351759
56.214	0.0174672	54.684	0.0233918	55.68	0.0161616	56.334	0.0230548	64.701	0.040201
56.214	0.0196507	54.684	0.0263158	55.68	0.0181818	56.334	0.0259366	73.944	0.0452261
56.214	0.0218341	63.798	0.0292398	55.68	0.020202	65.723	0.0288184	73.944	0.0502513
56.214	0.0240175	63.798	0.0321637	64.96	0.0222222	65.723	0.0317003	83.187	0.0552764
56.214	0.0262009	63.798	0.0350877	64.96	0.0242424	65.723	0.0345821	83.187	0.0603015
65.583	0.0283843	63.798	0.0380117	64.96	0.0262626	75.112	0.037464	83.187	0.0653266
65.583	0.0305677	63.798	0.0409357	64.96	0.0282828	75.112	0.0403458	92.43	0.0703518
65.583	0.0327511	72.912	0.0438596	64.96	0.030303	75.112	0.0432277	101.673	0.0753769
65.583	0.0349345	72.912	0.0467836	64.96	0.0323232	75.112	0.0461095	101.673	0.080402
65.583	0.0371179	72.912	0.0497076	74.24	0.0343434	75.112	0.0489914	101.673	0.0854271
65.583	0.0393013	72.912	0.0526316	74.24	0.0363636	75.112	0.0518732	101.673	0.0904523
65.583	0.0414847	72.912	0.0555556	74.24	0.0383838	84.501	0.054755	101.673	0.0954774
65.583	0.0436681	72.912	0.0584795	74.24	0.040404	84.501	0.0576369	101.673	0.100503
65.583	0.0458515	72.912	0.0614035	74.24	0.0424242	84.501	0.0605187	101.673	0.105528
74.952	0.0480349	72.912	0.0643275	74.24	0.0444444	84.501	0.0634006	110.916	0.110553
74.952	0.0502183	72.912	0.0672515	74.24	0.0464646	84.501	0.0662824	110.916	0.115578
74.952	0.0524017	82.026	0.0701754	74.24	0.0484848	84.501	0.0691643	110.916	0.120603
74.952	0.0545852	82.026	0.0730994	74.24	0.0505051	84.501	0.0720461	110.916	0.125628
74.952	0.0567686	82.026	0.0760234	74.24	0.0525253	84.501	0.074928	110.916	0.130653
74.952	0.058952	82.026	0.0789474	83.52	0.0545455	84.501	0.0778098	110.916	0.135678
74.952	0.0611354	82.026	0.0818713	83.52	0.0565657	84.501	0.0806916	120.159	0.140704
74.952	0.0633188	91.14	0.0847953	83.52	0.0585859	84.501	0.0835735	120.159	0.145729
74.952	0.0655022	91.14	0.0877193	83.52	0.0606061	93.89	0.0864553	120.159	0.150754
84.321	0.0676856	91.14	0.0906433	83.52	0.0626263	93.89	0.0893372	129.402	0.155779
84.321	0.069869	91.14	0.0935673	83.52	0.0646465	93.89	0.092219	129.402	0.160804
84.321	0.0720524	91.14	0.0964912	83.52	0.0666667	93.89	0.0951009	138.645	0.165829
84.321	0.0742358	91.14	0.0994152	83.52	0.0686869	93.89	0.0979827	138.645	0.170854
84.321	0.0764192	91.14	0.102339	83.52	0.0707071	93.89	0.100865	138.645	0.175879
84.321	0.0786026	91.14	0.105263	83.52	0.0727273	93.89	0.103746	147.888	0.180905
84.321	0.080786	91.14	0.108187	83.52	0.0747475	93.89	0.106628	147.888	0.18593
84.321	0.0829694	91.14	0.111111	83.52	0.0767677	93.89	0.10951	147.888	0.190955
84.321	0.0851528	91.14	0.114035	83.52	0.0787879	103.279	0.112392	147.888	0.19598
84.321	0.0873362	91.14	0.116959	92.8	0.0808081	103.279	0.115274	147.888	0.201005
84.321	0.0895197	100.254	0.119883	92.8	0.0828283	103.279	0.118156	147.888	0.20603
84.321	0.0917031	100.254	0.122807	92.8	0.0848485	103.279	0.121037	147.888	0.211055
84.321	0.0938865	100.254	0.125731	92.8	0.0868687	103.279	0.123919	157.131	0.21608
84.321	0.0960699	100.254	0.128655	92.8	0.0888889	103.279	0.126801	157.131	0.221106
93.69	0.0982533	100.254	0.131579	92.8	0.0909091	103.279	0.129683	157.131	0.226131
93.69	0.100437	100.254	0.134503	92.8	0.0929293	103.279	0.132565	157.131	0.231156
93.69	0.10262	100.254	0.137427	92.8	0.0949495	112.668	0.135447	157.131	0.236181
93.69	0.104803	100.254	0.140351	92.8	0.0969697	112.668	0.138329	157.131	0.241206
93.69	0.106987	100.254	0.143275	92.8	0.0989899	112.668	0.14121	157.131	0.246231
93.69	0.10917	100.254	0.146199	92.8	0.10101	112.668	0.144092	157.131	0.251256
93.69	0.111354	109.368	0.149123	92.8	0.10303	112.668	0.146974	157.131	0.256281
93.69	0.113537	109.368	0.152047	92.8	0.105051	112.668	0.149856	166.374	0.261307
93.69	0.115721	109.368	0.154971	92.8	0.107071	112.668	0.152738	166.374	0.266332
93.69	0.117904	109.368	0.157895	92.8	0.109091	112.668	0.15562	166.374	0.271357
103.059	0.120087	109.368	0.160819	92.8	0.111111	112.668	0.158501	166.374	0.276382
103.059	0.122271	109.368	0.163743	92.8	0.113131	112.668	0.161383	166.374	0.281407
103.059	0.124454	109.368	0.166667	92.8	0.115152	112.668	0.164265	166.374	0.286432
103.059	0.126638	109.368	0.169591	102.08	0.117172	112.668	0.167147	166.374	0.291457
103.059	0.128821	109.368	0.172515	102.08	0.119192	112.668	0.170029	166.374	0.296482
103.059	0.131004	109.368	0.175439	102.08	0.121212	112.668	0.172911	166.374	0.301508
103.059	0.133188	109.368	0.178363	102.08	0.123232	122.057	0.175793	166.374	0.306533
103.059	0.135371	109.368	0.181287	102.08	0.125253	122.057	0.178674	175.617	0.311558
103.059	0.137555	109.368	0.184211	102.08	0.127273	122.057	0.181556	175.617	0.316583
103.059	0.139738	109.368	0.187135	102.08	0.129293	122.057	0.184438	175.617	0.321608
103.059	0.141921	109.368	0.190058	102.08	0.131313	122.057	0.18732	175.617	0.326633
103.059	0.144105	109.368	0.192982	102.08	0.133333	122.057	0.190202	175.617	0.331658
103.059	0.146288	118.482	0.195906	102.08	0.135354	122.057	0.193084	175.617	0.336683
103.059	0.148472	118.482	0.19883	102.08	0.137374	122.057	0.195965	175.617	0.341709
103.059	0.150655	118.482	0.201754	111.36	0.139394	131.446	0.198847	184.86	0.346734
103.059	0.152838	118.482	0.204678	111.36	0.141414	131.446	0.201729	184.86	0.351759
103.059	0.155022	118.482	0.207602	111.36	0.143434	131.446	0.204611	184.86	0.356784
103.059	0.157205	118.482	0.210526	111.36	0.145455	131.446	0.207493	184.86	0.361809
112.428	0.159389	118.482	0.21345	111.36	0.147475	131.446	0.210375	184.86	0.366834
112.428	0.161572	118.482	0.216374	111.36	0.149495	131.446	0.213256	184.86	0.371859
112.428	0.163755	118.482	0.219298	111.36	0.151515	131.446	0.216138	184.86	0.376884
112.428	0.165939	118.482	0.222222	111.36	0.153535	131.446	0.21902	194.103	0.38191
112.428	0.168122	118.482	0.225146	111.36	0.155556	131.446	0.221902	194.103	0.386935
112.428	0.170306	118.482	0.22807	111.36	0.157576	131.446	0.224784	194.103	0.39196
112.428	0.172489	118.482	0.230994	111.36	0.159596	131.446	0.227666	203.346	0.396985
112.428	0.174672	118.482	0.233918	111.36	0.161616	131.446	0.230548	203.346	0.40201
112.428	0.176856	127.596	0.236842	111.36	0.163636	131.446	0.233429	203.346	0.407035
112.428	0.179039	127.596	0.239766	111.36	0.165657	131.446	0.236311	203.346	0.41206
112.428	0.181223	127.596	0.24269	120.64	0.167677	140.835	0.239193	203.346	0.417085
112.428	0.183406	127.596	0.245614	120.64	0.169697	140.835	0.242075	203.346	0.422111
112.428	0.18559	127.596	0.248538	120.64	0.171717	140.835	0.244957	203.346	0.427136
112.428	0.187773	127.596	0.251462	120.64	0.173737	140.835	0.247839	203.346	0.432161
112.428	0.189956	127.596	0.254386	120.64	0.175758	140.835	0.25072	212.589	0.437186
112.428	0.19214	127.596	0.25731	120.64	0.177778	140.835	0.253602	212.589	0.442211
112.428	0.194323	127.596	0.260234	120.64	0.179798	140.835	0.256484	212.589	0.447236
112.428	0.196507	127.596	0.263158	120.64	0.181818	140.835	0.259366	212.589	0.452261
112.428	0.19869	136.71	0.266082	120.64	0.183838	140.835	0.262248	221.832	0.457286
112.428	0.200873	136.71	0.269006	120.64	0.185859	150.224	0.26513	221.832	0.462312
112.428	0.203057	136.71	0.27193	120.64	0.187879	150.224	0.268012	231.075	0.467337
112.428	0.20524	136.71	0.274854	120.64	0.189899	150.224	0.270893	231.075	0.472362
121.797	0.207424	136.71	0.277778	120.64	0.191919	150.224	0.273775	231.075	0.477387
121.797	0.209607	136.71	0.280702	120.64	0.193939	150.224	0.276657	231.075	0.482412
121.797	0.21179	136.71	0.283626	120.64	0.19596	150.224	0.279539	231.075	0.487437
121.797	0.213974	136.71	0.28655	120.64	0.19798	150.224	0.282421	240.318	0.492462
121.797	0.216157	136.71	0.289474	120.64	0.2	159.613	0.285303	240.318	0.497487
121.797	0.218341	136.71	0.292398	129.92	0.20202	159.613	0.288184	240.318	0.502513
121.797	0.220524	136.71	0.295322	129.92	0.20404	159.613	0.291066	249.561	0.507538
121.797	0.222707	136.71	0.298246	129.92	0.206061	159.613	0.293948	249.561	0.512563
121.797	0.224891	145.824	0.30117	129.92	0.208081	159.613	0.29683	249.561	0.517588
121.797	0.227074	145.824	0.304094	129.92	0.210101	159.613	0.299712	249.561	0.522613
121.797	0.229258	145.824	0.307018	129.92	0.212121	159.613	0.302594	249.561	0.527638
121.797	0.231441	145.824	0.309942	129.92	0.214141	169.002	0.305476	258.804	0.532663
121.797	0.233624	145.824	0.312865	129.92	0.216162	169.002	0.308357	258.804	0.537688
121.797	0.235808	145.824	0.315789	129.92	0.218182	169.002	0.311239	258.804	0.542714
131.166	0.237991	145.824	0.318713	129.92	0.220202	169.002	0.314121	258.804	0.547739
131.166	0.240175	145.824	0.321637	129.92	0.222222	169.002	0.317003	268.047	0.552764
131.166	0.242358	145.824	0.324561	129.92	0.224242	169.002	0.319885	268.047	0.557789
131.166	0.244541	145.824	0.327485	129.92	0.226263	169.002	0.322767	268.047	0.562814
131.166	0.246725	145.824	0.330409	129.92	0.228283	169.002	0.325648	268.047	0.567839
131.166	0.248908	145.824	0.333333	129.92	0.230303	178.391	0.32853	268.047	0.572864
131.166	0.251092	145.824	0.336257	139.2	0.232323	178.391	0.331412	268.047	0.577889
131.166	0.253275	145.824	0.339181	139.2	0.234343	178.391	0.334294	277.29	0.582915
131.166	0.255459	145.824	0.342105	139.2	0.236364	178.391	0.337176	277.29	0.58794
131.166	0.257642	145.824	0.345029	139.2	0.238384	178.391	0.340058	277.29	0.592965
131.166	0.259825	145.824	0.347953	139.2	0.240404	178.391	0.342939	277.29	0.59799
140.535	0.262009	154.938	0.350877	139.2	0.242424	178.391	0.345821	277.29	0.603015
140.535	0.264192	154.938	0.353801	139.2	0.244444	187.78	0.348703	286.533	0.60804
140.535	0.266376	154.938	0.356725	139.2	0.246465	187.78	0.351585	286.533	0.613065
140.535	0.268559	154.938	0.359649	139.2	0.248485	187.78	0.354467	286.533	0.61809
140.535	0.270742	154.938	0.362573	139.2	0.250505	187.78	0.357349	286.533	0.623116
140.535	0.272926	154.938	0.365497	139.2	0.252525	187.78	0.360231	286.533	0.628141
140.535	0.275109	154.938	0.368421	139.2	0.254545	187.78	0.363112	286.533	0.633166
140.535	0.277293	154.938	0.371345	148.48	0.256566	187.78	0.365994	286.533	0.638191
140.535	0.279476	154.938	0.374269	148.48	0.258586	187.78	0.368876	286.533	0.643216
140.535	0.281659	154.938	0.377193	148.48	0.260606	197.169	0.371758	295.776	0.648241
140.535	0.283843	154.938	0.380117	148.48	0.262626	197.169	0.37464	295.776	0.653266
140.535	0.286026	154.938	0.383041	148.48	0.264646	197.169	0.377522	295.776	0.658291
140.535	0.28821	154.938	0.385965	148.48	0.266667	197.169	0.380403	295.776	0.663317
140.535	0.290393	164.052	0.388889	148.48	0.268687	197.169	0.383285	305.019	0.668342
140.535	0.292576	164.052	0.391813	148.48	0.270707	197.169	0.386167	305.019	0.673367
140.535	0.29476	164.052	0.394737	148.48	0.272727	197.169	0.389049	305.019	0.678392
140.535	0.296943	164.052	0.397661	148.48	0.274747	197.169	0.391931	314.262	0.683417
140.535	0.299127	164.052	0.400585	148.48	0.276768	197.169	0.394813	314.262	0.688442
140.535	0.30131	164.052	0.403509	148.48	0.278788	197.169	0.397695	323.505	0.693467
149.904	0.303493	164.052	0.406433	148.48	0.280808	197.169	0.400576	323.505	0.698492
149.904	0.305677	164.052	0.409357	148.48	0.282828	197.169	0.403458	323.505	0.703518
149.904	0.30786	164.052	0.412281	148.48	0.284848	197.169	0.40634	332.748	0.708543
149.904	0.310044	164.052	0.415205	148.48	0.286869	197.169	0.409222	332.748	0.713568
149.904	0.312227	164.052	0.418129	148.48	0.288889	206.558	0.412104	332.748	0.718593
149.904	0.31441	164.052	0.421053	148.48	0.290909	206.558	0.414986	332.748	0.723618
149.904	0.316594	164.052	0.423977	148.48	0.292929	206.558	0.417867	332.748	0.728643
149.904	0.318777	164.052	0.426901	148.48	0.294949	206.558	0.420749	341.991	0.733668
149.904	0.320961	173.166	0.429825	148.48	0.29697	206.558	0.423631	341.991	0.738693
149.904	0.323144	173.166	0.432749	148.48	0.29899	206.558	0.426513	341.991	0.743719
149.904	0.325328	173.166	0.435673	157.76	0.30101	215.947	0.429395	341.991	0.748744
149.904	0.327511	173.166	0.438596	157.76	0.30303	215.947	0.432277	341.991	0.753769
149.904	0.329694	173.166	0.44152	157.76	0.305051	215.947	0.435159	369.72	0.758794
149.904	0.331878	173.166	0.444444	157.76	0.307071	215.947	0.43804	369.72	0.763819
149.904	0.334061	182.28	0.447368	157.76	0.309091	215.947	0.440922	369.72	0.768844
149.904	0.336245	182.28	0.450292	157.76	0.311111	215.947	0.443804	369.72	0.773869
159.273	0.338428	182.28	0.453216	157.76	0.313131	215.947	0.446686	378.963	0.778894
159.273	0.340611	182.28	0.45614	157.76	0.315152	215.947	0.449568	388.206	0.78392
159.273	0.342795	182.28	0.459064	157.76	0.317172	215.947	0.45245	388.206	0.788945
159.273	0.344978	182.28	0.461988	157.76	0.319192	215.947	0.455331	388.206	0.79397
159.273	0.347162	182.28	0.464912	157.76	0.321212	225.336	0.458213	397.449	0.798995
159.273	0.349345	182.28	0.467836	157.76	0.323232	225.336	0.461095	397.449	0.80402
159.273	0.351528	182.28	0.47076	157.76	0.325253	225.336	0.463977	397.449	0.809045
159.273	0.353712	182.28	0.473684	157.76	0.327273	225.336	0.466859	397.449	0.81407
159.273	0.355895	182.28	0.476608	157.76	0.329293	225.336	0.469741	406.692	0.819095
159.273	0.358079	182.28	0.479532	167.04	0.331313	225.336	0.472622	406.692	0.824121
159.273	0.360262	191.394	0.482456	167.04	0.333333	225.336	0.475504	406.692	0.829146
159.273	0.362445	191.394	0.48538	167.04	0.335354	225.336	0.478386	415.935	0.834171
159.273	0.364629	191.394	0.488304	167.04	0.337374	225.336	0.481268	415.935	0.839196
159.273	0.366812	191.394	0.491228	167.04	0.339394	225.336	0.48415	434.421	0.844221
159.273	0.368996	200.508	0.494152	167.04	0.341414	225.336	0.487032	434.421	0.849246
159.273	0.371179	200.508	0.497076	167.04	0.343434	225.336	0.489914	434.421	0.854271
159.273	0.373362	200.508	0.5	167.04	0.345455	234.725	0.492795	443.664	0.859296
159.273	0.375546	200.508	0.502924	167.04	0.347475	234.725	0.495677	443.664	0.864322
159.273	0.377729	200.508	0.505848	167.04	0.349495	234.725	0.498559	452.907	0.869347
168.642	0.379913	200.508	0.508772	167.04	0.351515	234.725	0.501441	452.907	0.874372
168.642	0.382096	200.508	0.511696	167.04	0.353535	234.725	0.504323	452.907	0.879397
168.642	0.384279	200.508	0.51462	167.04	0.355556	234.725	0.507205	462.15	0.884422
168.642	0.386463	209.622	0.517544	167.04	0.357576	234.725	0.510086	462.15	0.889447
168.642	0.388646	209.622	0.520468	167.04	0.359596	234.725	0.512968	480.636	0.894472
168.642	0.39083	209.622	0.523392	167.04	0.361616	234.725	0.51585	489.879	0.899497
168.642	0.393013	209.622	0.526316	167.04	0.363636	244.114	0.518732	508.365	0.904523
168.642	0.395197	209.622	0.52924	167.04	0.365657	244.114	0.521614	517.608	0.909548
168.642	0.39738	209.622	0.532164	176.32	0.367677	244.114	0.524496	517.608	0.914573
168.642	0.399563	209.622	0.535088	176.32	0.369697	244.114	0.527378	536.094	0.919598
168.642	0.401747	209.622	0.538012	176.32	0.371717	244.114	0.530259	563.823	0.924623
168.642	0.40393	209.622	0.540936	176.32	0.373737	244.114	0.533141	563.823	0.929648
168.642	0.406114	209.622	0.54386	176.32	0.375758	244.114	0.536023	573.066	0.934673
168.642	0.408297	209.622	0.546784	176.32	0.377778	244.114	0.538905	573.066	0.939698
168.642	0.41048	209.622	0.549708	176.32	0.379798	244.114	0.541787	582.309	0.944724
168.642	0.412664	209.622	0.552632	176.32	0.381818	253.503	0.544669	600.795	0.949749
168.642	0.414847	218.736	0.555556	176.32	0.383838	253.503	0.54755	619.281	0.954774
168.642	0.417031	218.736	0.55848	176.32	0.385859	253.503	0.550432	619.281	0.959799
178.011	0.419214	218.736	0.561404	176.32	0.387879	253.503	0.553314	637.767	0.964824
178.011	0.421397	218.736	0.564327	176.32	0.389899	253.503	0.556196	647.01	0.969849
178.011	0.423581	218.736	0.567251	185.6	0.391919	253.503	0.559078	674.739	0.974874
178.011	0.425764	218.736	0.570175	185.6	0.393939	262.892	0.56196	683.982	0.979899
178.011	0.427948	218.736	0.573099	185.6	0.39596	262.892	0.564841	711.711	0.984925
178.011	0.430131	218.736	0.576023	185.6	0.39798	262.892	0.567723	748.683	0.98995
178.011	0.432314	218.736	0.578947	185.6	0.4	262.892	0.570605	748.683	0.994975
178.011	0.434498	227.85	0.581871	185.6	0.40202	262.892	0.573487	961.272	1
178.011	0.436681	227.85	0.584795	185.6	0.40404	262.892	0.576369
178.011	0.438865	227.85	0.587719	185.6	0.406061	262.892	0.579251
187.38	0.441048	227.85	0.590643	185.6	0.408081	262.892	0.582133
187.38	0.443231	227.85	0.593567	185.6	0.410101	262.892	0.585014
187.38	0.445415	227.85	0.596491	185.6	0.412121	262.892	0.587896
187.38	0.447598	227.85	0.599415	185.6	0.414141	272.281	0.590778
187.38	0.449782	227.85	0.602339	185.6	0.416162	272.281	0.59366
187.38	0.451965	227.85	0.605263	185.6	0.418182	272.281	0.596542
187.38	0.454148	227.85	0.608187	185.6	0.420202	272.281	0.599424
187.38	0.456332	227.85	0.611111	185.6	0.422222	272.281	0.602305
187.38	0.458515	236.964	0.614035	185.6	0.424242	272.281	0.605187
187.38	0.460699	236.964	0.616959	185.6	0.426263	272.281	0.608069
187.38	0.462882	236.964	0.619883	185.6	0.428283	272.281	0.610951
187.38	0.465066	236.964	0.622807	185.6	0.430303	281.67	0.613833
196.749	0.467249	236.964	0.625731	194.88	0.432323	281.67	0.616715
196.749	0.469432	236.964	0.628655	194.88	0.434343	281.67	0.619597
196.749	0.471616	236.964	0.631579	194.88	0.436364	281.67	0.622478
196.749	0.473799	246.078	0.634503	194.88	0.438384	281.67	0.62536
196.749	0.475983	255.192	0.637427	194.88	0.440404	281.67	0.628242
196.749	0.478166	255.192	0.640351	194.88	0.442424	281.67	0.631124
196.749	0.480349	255.192	0.643275	194.88	0.444444	281.67	0.634006
196.749	0.482533	255.192	0.646199	194.88	0.446465	291.059	0.636888
196.749	0.484716	255.192	0.649123	194.88	0.448485	291.059	0.639769
196.749	0.4869	255.192	0.652047	194.88	0.450505	291.059	0.642651
196.749	0.489083	255.192	0.654971	194.88	0.452525	291.059	0.645533
196.749	0.491266	255.192	0.657895	194.88	0.454545	291.059	0.648415
196.749	0.49345	255.192	0.660819	194.88	0.456566	291.059	0.651297
206.118	0.495633	264.306	0.663743	194.88	0.458586	300.448	0.654179
206.118	0.497817	264.306	0.666667	204.16	0.460606	300.448	0.657061
206.118	0.5	264.306	0.669591	204.16	0.462626	300.448	0.659942
206.118	0.502183	264.306	0.672515	204.16	0.464646	300.448	0.662824
206.118	0.504367	264.306	0.675439	204.16	0.466667	300.448	0.665706
206.118	0.50655	273.42	0.678363	204.16	0.468687	300.448	0.668588
206.118	0.508734	273.42	0.681287	204.16	0.470707	300.448	0.67147
206.118	0.510917	273.42	0.684211	204.16	0.472727	300.448	0.674352
206.118	0.5131	273.42	0.687135	204.16	0.474747	300.448	0.677233
206.118	0.515284	273.42	0.690058	204.16	0.476768	309.837	0.680115
206.118	0.517467	273.42	0.692982	204.16	0.478788	309.837	0.682997
206.118	0.519651	273.42	0.695906	204.16	0.480808	309.837	0.685879
206.118	0.521834	273.42	0.69883	204.16	0.482828	309.837	0.688761
206.118	0.524017	282.534	0.701754	204.16	0.484848	309.837	0.691643
206.118	0.526201	282.534	0.704678	204.16	0.486869	319.226	0.694524
206.118	0.528384	282.534	0.707602	204.16	0.488889	319.226	0.697406
206.118	0.530568	282.534	0.710526	204.16	0.490909	319.226	0.700288
206.118	0.532751	282.534	0.71345	204.16	0.492929	319.226	0.70317
215.487	0.534934	291.648	0.716374	213.44	0.494949	319.226	0.706052
215.487	0.537118	291.648	0.719298	213.44	0.49697	319.226	0.708934
215.487	0.539301	291.648	0.722222	213.44	0.49899	328.615	0.711816
215.487	0.541485	300.762	0.725146	213.44	0.50101	328.615	0.714697
215.487	0.543668	300.762	0.72807	213.44	0.50303	328.615	0.717579
215.487	0.545852	300.762	0.730994	213.44	0.505051	328.615	0.720461
215.487	0.548035	300.762	0.733918	213.44	0.507071	328.615	0.723343
215.487	0.550218	300.762	0.736842	213.44	0.509091	328.615	0.726225
215.487	0.552402	300.762	0.739766	213.44	0.511111	328.615	0.729107
215.487	0.554585	300.762	0.74269	213.44	0.513131	328.615	0.731988
224.856	0.556769	309.876	0.745614	213.44	0.515152	338.004	0.73487
224.856	0.558952	309.876	0.748538	213.44	0.517172	338.004	0.737752
224.856	0.561135	309.876	0.751462	213.44	0.519192	338.004	0.740634
224.856	0.563319	309.876	0.754386	213.44	0.521212	338.004	0.743516
224.856	0.565502	318.99	0.75731	222.72	0.523232	347.393	0.746398
224.856	0.567686	318.99	0.760234	222.72	0.525253	347.393	0.74928
224.856	0.569869	318.99	0.763158	222.72	0.527273	356.782	0.752161
224.856	0.572052	318.99	0.766082	222.72	0.529293	356.782	0.755043
224.856	0.574236	318.99	0.769006	222.72	0.531313	356.782	0.757925
224.856	0.576419	328.104	0.77193	222.72	0.533333	356.782	0.760807
224.856	0.578603	328.104	0.774854	222.72	0.535354	356.782	0.763689
224.856	0.580786	328.104	0.777778	222.72	0.537374	356.782	0.766571
224.856	0.582969	328.104	0.780702	222.72	0.539394	366.171	0.769452
224.856	0.585153	328.104	0.783626	222.72	0.541414	366.171	0.772334
234.225	0.587336	337.218	0.78655	222.72	0.543434	366.171	0.775216
234.225	0.58952	337.218	0.789474	222.72	0.545455	366.171	0.778098
234.225	0.591703	337.218	0.792398	222.72	0.547475	375.56	0.78098
234.225	0.593886	337.218	0.795322	222.72	0.549495	375.56	0.783862
234.225	0.59607	346.332	0.798246	222.72	0.551515	375.56	0.786744
234.225	0.598253	346.332	0.80117	222.72	0.553535	375.56	0.789625
234.225	0.600437	346.332	0.804094	222.72	0.555556	375.56	0.792507
234.225	0.60262	346.332	0.807018	222.72	0.557576	375.56	0.795389
234.225	0.604803	346.332	0.809942	232	0.559596	384.949	0.798271
234.225	0.606987	346.332	0.812865	232	0.561616	384.949	0.801153
234.225	0.60917	346.332	0.815789	232	0.563636	384.949	0.804035
234.225	0.611354	346.332	0.818713	232	0.565657	384.949	0.806916
234.225	0.613537	355.446	0.821637	232	0.567677	384.949	0.809798
243.594	0.615721	355.446	0.824561	232	0.569697	384.949	0.81268
243.594	0.617904	355.446	0.827485	232	0.571717	384.949	0.815562
243.594	0.620087	355.446	0.830409	232	0.573737	394.338	0.818444
243.594	0.622271	364.56	0.833333	232	0.575758	394.338	0.821326
243.594	0.624454	364.56	0.836257	232	0.577778	394.338	0.824207
243.594	0.626638	364.56	0.839181	232	0.579798	394.338	0.827089
243.594	0.628821	373.674	0.842105	232	0.581818	394.338	0.829971
243.594	0.631004	373.674	0.845029	241.28	0.583838	403.727	0.832853
243.594	0.633188	382.788	0.847953	241.28	0.585859	403.727	0.835735
243.594	0.635371	391.902	0.850877	241.28	0.587879	413.116	0.838617
243.594	0.637555	391.902	0.853801	241.28	0.589899	413.116	0.841499
243.594	0.639738	401.016	0.856725	241.28	0.591919	413.116	0.84438
243.594	0.641921	401.016	0.859649	241.28	0.593939	413.116	0.847262
243.594	0.644105	401.016	0.862573	241.28	0.59596	413.116	0.850144
243.594	0.646288	401.016	0.865497	241.28	0.59798	413.116	0.853026
243.594	0.648472	401.016	0.868421	241.28	0.6	422.505	0.855908
243.594	0.650655	401.016	0.871345	241.28	0.60202	422.505	0.85879
243.594	0.652838	401.016	0.874269	241.28	0.60404	431.894	0.861671
243.594	0.655022	410.13	0.877193	241.28	0.606061	431.894	0.864553
243.594	0.657205	410.13	0.880117	241.28	0.608081	431.894	0.867435
243.594	0.659389	410.13	0.883041	241.28	0.610101	441.283	0.870317
252.963	0.661572	410.13	0.885965	241.28	0.612121	441.283	0.873199
252.963	0.663755	419.244	0.888889	250.56	0.614141	441.283	0.876081
252.963	0.665939	419.244	0.891813	250.56	0.616162	441.283	0.878963
252.963	0.668122	419.244	0.894737	250.56	0.618182	450.672	0.881844
252.963	0.670306	419.244	0.897661	250.56	0.620202	450.672	0.884726
252.963	0.672489	419.244	0.900585	250.56	0.622222	450.672	0.887608
252.963	0.674672	428.358	0.903509	250.56	0.624242	450.672	0.89049
252.963	0.676856	428.358	0.906433	250.56	0.626263	450.672	0.893372
252.963	0.679039	437.472	0.909357	250.56	0.628283	450.672	0.896254
252.963	0.681223	446.586	0.912281	259.84	0.630303	460.061	0.899135
252.963	0.683406	446.586	0.915205	259.84	0.632323	460.061	0.902017
262.332	0.68559	446.586	0.918129	259.84	0.634343	469.45	0.904899
262.332	0.687773	446.586	0.921053	259.84	0.636364	469.45	0.907781
262.332	0.689956	455.7	0.923977	259.84	0.638384	469.45	0.910663
262.332	0.69214	455.7	0.926901	259.84	0.640404	469.45	0.913545
262.332	0.694323	464.814	0.929825	259.84	0.642424	478.839	0.916427
262.332	0.696507	483.042	0.932749	259.84	0.644444	488.228	0.919308
262.332	0.69869	483.042	0.935673	259.84	0.646465	497.617	0.92219
262.332	0.700873	492.156	0.938596	259.84	0.648485	507.006	0.925072
262.332	0.703057	501.27	0.94152	259.84	0.650505	507.006	0.927954
262.332	0.70524	510.384	0.944444	259.84	0.652525	535.173	0.930836
262.332	0.707424	519.498	0.947368	259.84	0.654545	535.173	0.933718
262.332	0.709607	519.498	0.950292	259.84	0.656566	535.173	0.936599
262.332	0.71179	519.498	0.953216	259.84	0.658586	535.173	0.939481
271.701	0.713974	528.612	0.95614	259.84	0.660606	563.34	0.942363
271.701	0.716157	528.612	0.959064	259.84	0.662626	572.729	0.945245
271.701	0.718341	528.612	0.961988	269.12	0.664646	582.118	0.948127
271.701	0.720524	546.84	0.964912	269.12	0.666667	582.118	0.951009
271.701	0.722707	555.954	0.967836	269.12	0.668687	582.118	0.95389
271.701	0.724891	555.954	0.97076	269.12	0.670707	582.118	0.956772
271.701	0.727074	565.068	0.973684	269.12	0.672727	582.118	0.959654
271.701	0.729258	574.182	0.976608	269.12	0.674747	591.507	0.962536
271.701	0.731441	610.638	0.979532	269.12	0.676768	591.507	0.965418
271.701	0.733624	619.752	0.982456	269.12	0.678788	629.063	0.9683
271.701	0.735808	692.664	0.98538	278.4	0.680808	647.841	0.971182
271.701	0.737991	701.778	0.988304	278.4	0.682828	657.23	0.974063
281.07	0.740175	701.778	0.991228	278.4	0.684848	685.397	0.976945
281.07	0.742358	738.234	0.994152	278.4	0.686869	722.953	0.979827
281.07	0.744541	747.348	0.997076	278.4	0.688889	760.509	0.982709
281.07	0.746725	756.462	1	278.4	0.690909	769.898	0.985591
281.07	0.748908			278.4	0.692929	788.676	0.988473
281.07	0.751092			278.4	0.694949	845.01	0.991354
281.07	0.753275			287.68	0.69697	873.177	0.994236
281.07	0.755459			287.68	0.69899	1051.57	0.997118
281.07	0.757642			287.68	0.70101	1267.52	1
281.07	0.759825			287.68	0.70303
281.07	0.762009			287.68	0.705051
281.07	0.764192			287.68	0.707071
281.07	0.766376			287.68	0.709091
290.439	0.768559			287.68	0.711111
290.439	0.770742			287.68	0.713131
290.439	0.772926			296.96	0.715152
290.439	0.775109			296.96	0.717172
290.439	0.777293			296.96	0.719192
299.808	0.779476			296.96	0.721212
299.808	0.781659			296.96	0.723232
299.808	0.783843			296.96	0.725253
299.808	0.786026			296.96	0.727273
299.808	0.78821			296.96	0.729293
299.808	0.790393			296.96	0.731313
309.177	0.792576			296.96	0.733333
309.177	0.79476			296.96	0.735354
309.177	0.796943			296.96	0.737374
309.177	0.799127			296.96	0.739394
309.177	0.80131			306.24	0.741414
309.177	0.803493			306.24	0.743434
309.177	0.805677			306.24	0.745455
309.177	0.80786			306.24	0.747475
309.177	0.810044			306.24	0.749495
309.177	0.812227			315.52	0.751515
309.177	0.81441			315.52	0.753535
309.177	0.816594			315.52	0.755556
318.546	0.818777			315.52	0.757576
318.546	0.820961			315.52	0.759596
318.546	0.823144			315.52	0.761616
318.546	0.825328			324.8	0.763636
318.546	0.827511			324.8	0.765657
318.546	0.829694			324.8	0.767677
318.546	0.831878			324.8	0.769697
318.546	0.834061			324.8	0.771717
318.546	0.836245			324.8	0.773737
318.546	0.838428			324.8	0.775758
318.546	0.840611			324.8	0.777778
327.915	0.842795			324.8	0.779798
327.915	0.844978			334.08	0.781818
327.915	0.847162			334.08	0.783838
327.915	0.849345			334.08	0.785859
337.284	0.851528			334.08	0.787879
337.284	0.853712			334.08	0.789899
337.284	0.855895			343.36	0.791919
337.284	0.858079			343.36	0.793939
337.284	0.860262			343.36	0.79596
337.284	0.862445			343.36	0.79798
337.284	0.864629			343.36	0.8
337.284	0.866812			343.36	0.80202
346.653	0.868996			343.36	0.80404
346.653	0.871179			343.36	0.806061
356.022	0.873362			343.36	0.808081
356.022	0.875546			343.36	0.810101
356.022	0.877729			343.36	0.812121
365.391	0.879913			352.64	0.814141
365.391	0.882096			352.64	0.816162
365.391	0.884279			352.64	0.818182
365.391	0.886463			352.64	0.820202
365.391	0.888646			361.92	0.822222
365.391	0.89083			361.92	0.824242
365.391	0.893013			361.92	0.826263
374.76	0.895197			361.92	0.828283
374.76	0.89738			361.92	0.830303
384.129	0.899563			371.2	0.832323
384.129	0.901747			371.2	0.834343
393.498	0.90393			371.2	0.836364
393.498	0.906114			371.2	0.838384
393.498	0.908297			371.2	0.840404
393.498	0.91048			371.2	0.842424
393.498	0.912664			371.2	0.844444
402.867	0.914847			371.2	0.846465
412.236	0.917031			380.48	0.848485
412.236	0.919214			380.48	0.850505
412.236	0.921397			380.48	0.852525
412.236	0.923581			380.48	0.854545
421.605	0.925764			380.48	0.856566
421.605	0.927948			380.48	0.858586
421.605	0.930131			389.76	0.860606
421.605	0.932314			389.76	0.862626
430.974	0.934498			399.04	0.864646
430.974	0.936681			399.04	0.866667
440.343	0.938865			399.04	0.868687
440.343	0.941048			399.04	0.870707
440.343	0.943231			399.04	0.872727
440.343	0.945415			408.32	0.874747
440.343	0.947598			408.32	0.876768
440.343	0.949782			408.32	0.878788
449.712	0.951965			408.32	0.880808
459.081	0.954148			408.32	0.882828
468.45	0.956332			417.6	0.884848
468.45	0.958515			417.6	0.886869
477.819	0.960699			417.6	0.888889
477.819	0.962882			417.6	0.890909
515.295	0.965066			417.6	0.892929
515.295	0.967249			426.88	0.894949
543.402	0.969432			426.88	0.89697
543.402	0.971616			426.88	0.89899
552.771	0.973799			436.16	0.90101
552.771	0.975983			436.16	0.90303
562.14	0.978166			445.44	0.905051
571.509	0.980349			445.44	0.907071
608.985	0.982533			454.72	0.909091
618.354	0.984716			454.72	0.911111
618.354	0.9869			473.28	0.913131
637.092	0.989083			491.84	0.915152
646.461	0.991266			491.84	0.917172
730.782	0.99345			491.84	0.919192
740.151	0.995633			510.4	0.921212
749.52	0.997817			510.4	0.923232
918.162	1			519.68	0.925253
				519.68	0.927273
				519.68	0.929293
				519.68	0.931313
				519.68	0.933333
				528.96	0.935354
				528.96	0.937374
				538.24	0.939394
				547.52	0.941414
				547.52	0.943434
				547.52	0.945455
				547.52	0.947475
				566.08	0.949495
				575.36	0.951515
				575.36	0.953535
				575.36	0.955556
				575.36	0.957576
				584.64	0.959596
				603.2	0.961616
				603.2	0.963636
				612.48	0.965657
				621.76	0.967677
				621.76	0.969697
				631.04	0.971717
				640.32	0.973737
				649.6	0.975758
				686.72	0.977778
				696	0.979798
				788.8	0.981818
				788.8	0.983838
				798.08	0.985859
				844.48	0.987879
				844.48	0.989899
				853.76	0.991919
				909.44	0.993939
				928	0.99596
				1076.48	0.99798
				1132.16	1
