# Supplementary material for: Elongator is a microtubule polymerase selective for polyglutamylated tubulin
Source: EMBO J. 2025 Jan 15;44(5):1322–53. doi: 10.1038/s44318-024-00358-0 (PMC11876699; doi:10.1038/s44318-024-00358-0)
Supplement: Supplementary file 7 — Source data Fig. 5 [file 44318_2024_358_MOESM7_ESM.zip]

Archive with 26 entries (21 files):
- Figure 5/
- Figure 5/D/
- Figure 5/D/Numerical Data.xlsx
- Figure 5/E/
- Figure 5/E/C1-Anaphase A-projection-1.tif
- Figure 5/E/C1-Interfase and Late anaphase-projection-1.tif
- Figure 5/E/C1-Metaphase-projection.tif
- Figure 5/E/C2-Anaphase A-projection-1.tif
- Figure 5/E/C2-Interfase and Late anaphase-projection-1.tif
- Figure 5/E/C2-Metaphase-projection-1.tif
- Figure 5/E/Numerical Data-corrected.xlsx
- Figure 5/E/README.txt
- Figure 5/F/
- Figure 5/F/C1-Anaphase-1.tif
- Figure 5/F/C1-Metaphase-1.tif
- Figure 5/F/C2-Anaphase-1.tif
- Figure 5/F/C2-Metaphase-1.tif
- Figure 5/F/Numerical Data.xlsx
- Figure 5/G/
- Figure 5/G/C1-anaphaseSOP-1.tif
- Figure 5/G/C1-metaphaseSOP-1.tif
- Figure 5/G/C2-anaphaseSOP-1.tif
- Figure 5/G/C2-metaphaseSOP-1.tif
- Figure 5/G/C3-anaphaseSOP-1.tif
- Figure 5/G/C3-metaphaseSOP-1.tif
- Figure 5/G/Numerical Data.xlsx
