# Supplementary material for: Elongator is a microtubule polymerase selective for polyglutamylated tubulin
Source: EMBO J. 2025 Jan 15;44(5):1322–53. doi: 10.1038/s44318-024-00358-0 (PMC11876699; doi:10.1038/s44318-024-00358-0)
Supplement: Supplementary file 7 — Source data Fig. 5 [file 44318_2024_358_MOESM7_ESM.zip › Figure 5/D/Numerical Data.xlsx]

## Sheet: Sheet1
n = microtubules (transparent dots)				n = FOV (solid dots)
Pig Brain Control	Pig Brain Elongator	HeLa control	HeLa Elongator	Pig Brain Control	Pig Brain Elongator	HeLa control	HeLa Elongator
12.9662	24.5934	5.01574	4.75392	12.29	22.1	4.83	4.11
12.4132	20.7936	3.0952	5.50177	13.98	20.69	4.84	3.66
11.6427	23.5764	2.46072	2.27452	11.68	23.06	4.82	3.31
14.9378	26.3677	4.47456	3.79163	13.14	21.19	3.46	4.5
14.8488	25.1995	4.26812	3.27893	11.93	25.92	3.57	4.65
11.918	23.627	4.05343	1.80328	10.65	22	4.24	3.76
15.6783	23.2545	4.70766	5.25654	10.32	25.68
12.3399	16.5654	3.383	3.00536	10.47	26.84
10.766	18.7182	2.38656	3.48236	11.45	24.77
9.71465	26.1325	2.72771	4.30732
11.5375	28.228	4.9109	2.18785
8.28056	28.1777	3.69425	5.56192
14.624	16.7279	2.96404	1.87196
13.6759	18.9243	2.68427	4.17972
12.3061	18.9524	2.80068	8.00742
12.0239	19.861	2.7983	3.24323
12.3128	20.2653	4.16872	3.87669
12.1243	20.4213	3.55806	3.09098
11.2679	12.9175	5.38384	3.91196
12.1615	15.9504	3.95758	7.48279
12.4253	14.1723	5.78382	2.37378
12.7329	11.3939	5.0353	1.39737
15.3279	12.2378	4.28566	6.15876
12.2956	9.71434	4.79722	3.97049
11.3156	14.3763	5.62867	4.89834
13.2986	16.3514	8.67324	3.0467
12.7188	20.8366	2.45514	1.9049
13.8006	20.4417	3.78305	4.67542
13.5215	24.1707	3.1491	4.79596
11.9535	26.7118	4.39	1.88614
10.8078	21.3395	5.47511	2.23299
9.89245	18.819	5.19396	4.35983
9.05637	22.4073	4.23725	3.76359
8.62048	19.7633	4.87237	5.02872
13.3789	24.5306	6.13255	4.36433
13.2257	18.744	7.74849	2.62187
12.6825	18.3638	5.49558	3.97211
16.5362	18.9947	5.00565	6.05977
14.6726	22.2553	5.56945	2.67574
16.1338	23.9239	3.03512	3.63243
14.1381	24.4833	4.04011	4.82361
16.2661	26.2159	4.15875	3.28545
13.7891	33.0641	6.61584	4.92847
14.8228	24.6146	4.50709	2.8331
12.7305	24.9574	5.85444	2.74296
10.6732	23.6202	7.29276	2.59164
14.2718	22.4939	6.50662	3.72083
13.6815	21.0535	6.90402	2.73819
11.3923	22.5322	4.76764	1.42873
10.4384	22.4218	7.24361	1.69909
13.9677	19.0023	6.41906	3.37962
14.5569	22.226	7.86175	2.89103
14.7996	25.5149	6.79426	1.44976
14.0565	25.5797	6.69039	3.37419
13.9103	26.4774	3.61315	2.81386
13.9195	21.7043	3.41602	3.90739
12.5392	22.7689	5.56355	6.29771
15.1056	25.2767	4.01795	3.3895
13.5214	26.6272	4.4961	4.28298
11.621	26.4559	4.03997	3.48953
12.9832	25.1318	6.02139	3.26367
10.6662	26.1617	4.19832	2.14424
13.5294	25.3199	5.02939	2.82923
13.9606	22.9136	7.67694	3.89968
13.2136	22.8949	7.89368	4.6319
14.5015	22.7837	5.8842	2.70836
14.5951	21.0975	7.44795	2.31947
15.5152	17.0211	8.73101	8.36055
16.911	26.633	4.70978	3.88907
14.4883	20.9635	5.96996	5.12677
15.2488	22.6774	5.35222	5.36077
15.3515	26.1589	6.32092	5.54928
12.9723	27.9593	4.7342	3.82431
16.5718	27.2206	7.12239	1.48011
12.7749	25.5648	6.43001	1.93074
13.5392	19.7806	6.33351	4.15185
16.1163	25.6911	9.37866	2.36072
16.9626	21.5485	8.16346	4.22146
16.3821	22.1096	6.13554	3.89051
14.4626	22.8643	5.19452	6.54288
13.4019	15.2902	4.45544	4.41984
15.8279	16.5436	3.66618	1.16011
16.4122	21.1688	4.43491	5.73559
15.0281	20.122	5.41658	6.1318
14.7385	22.7237	4.55305	5.32137
11.7947	17.1582	3.42125	2.02949
12.6665	13.7297	6.03332	5.74832
12.6509	23.5086	7.40329	4.47917
13.4387	17.707	5.96088	4.27757
13.4094	21.7904	4.79834	2.84889
14.3781	16.6481	5.73501	5.80516
13.4796	19.2636	6.35569	6.06478
15.6476	21.0365	7.08918	3.9258
14.6724	20.3803	6.20267	2.60734
14.7186	23.4937	8.28463	5.29089
12.5135	20.2943	6.94759	3.88567
12.2244	22.6257	9.31952	5.96909
10.411	20.8229	8.82638	3.02526
10.8434	23.6334	4.49932	5.08026
10.7861	27.0748	4.26843	2.91554
10.915	26.293	4.04169	2.18378
11.749	18.5897	5.129	0.949841
12.5329	13.6755	4.45508	3.74032
11.4654	15.9873	3.412	2.43731
11.6484	17.5465	2.423	4.14494
10.3555	16.0746	1.67084	2.86412
11.801	11.9022	2.68925	3.65107
11.0474	18.4763	2.64882	3.91996
11.889	20.026	2.36434	4.9604
11.5765	22.4434	2.17747	2.63111
11.8313	15.9833	3.36336	1.99819
9.00402	17.1821	2.4871	1.9164
9.95357	20.6057	1.82288	2.72589
10.7499	18.3269	4.47089	6.6998
11.4681	21.3837	5.711	5.36004
10.7485	20.4576	4.43761	4.40527
10.8977	24.5036	6.32406	4.66074
9.36342	21.0184	3.78436	1.24164
12.174	20.5072	6.42859	2.58
11.4096	18.8735	5.83997	4.59855
10.2851	22.6964	3.13651	3.81493
10.4304	18.0254	4.16253	4.7226
6.12061	17.2544	5.02347	3.73047
9.09092	18.2267	3.06812	3.0804
8.75632	24.4032	4.41755	3.31936
8.99717	20.9161	3.29706	2.53052
9.56141	17.1451	3.2036	1.00801
8.30227	20.469	3.61876	6.61292
8.3427	23.8613	2.58969	2.8627
8.13406	17.3522	4.15098	2.55841
10.6523	19.2153	3.41951	2.50755
9.92909	24.4501	5.20597	5.87385
13.2602	24.8934	5.4275	1.70418
11.3876	30.2668	8.02398	5.26547
13.7279	24.0695	6.0453	3.15872
15.3546	30.2444	5.20204	3.76558
14.2195	34.8616	2.53648	1.99466
14.4968	22.7705	1.61502	2.77095
15.1557	23.0074	6.35536	2.93113
12.3978	22.6373	3.47206	5.97591
13.2669	18.0672	4.45137	6.91667
13.8129	16.6276	9.07776	4.67891
10.5734	16.0017	6.82953	2.75224
12.6237	17.9235	7.55359	1.17244
12.6527	28.523	6.88869	2.29393
10.3221	30.2268	10.1314	5.37788
10.5853	29.8057	8.31027	3.13326
11.6791	18.9941	8.17711	1.51132
12.6553	19.4326	5.41529	5.33724
10.8057	20.499	3.38952	4.30829
9.16758	20.4245	2.94726	8.13615
10.8061	24.2583	4.57028	2.98864
11.8422	22.7876	5.2257	3.92902
11.5787	23.7253	5.9704	1.21688
12.186	25.4969	4.4978	0.235292
11.7269	25.7115	4.51974	7.19692
13.2573	18.4117	6.51636	2.59126
13.2942	21.9406	7.88648	4.47757
13.4208	27.0136	4.31281	7.02897
12.3771	24.1332	3.74785	3.56405
12.5217	27.4346	5.68673	7.6356
13.1254	23.7118	5.67319	5.01124
17.3124	22.1682	6.67913	5.53753
16.0156	21.2421	4.827	1.11852
16.9642	29.7729	4.8377	4.68758
13.3783	21.8379	4.4085	3.6658
13.2655	23.1816	6.40382	5.78937
12.6885	23.5283	6.99542	3.64713
11.9822	23.902	4.91625	4.2345
12.3879	20.8136	6.32925	3.84737
13.0714	27.9964	4.66236	2.84596
10.265	24.6847	4.62485	0.92326
14.4187	24.5756	6.17487	2.78139
13.9894	26.2015	5.15705	4.85984
11.7025	30.0965	5.2263	2.74851
12.5599	24.5998	3.78997	1.49117
11.7694	29.7749	6.60201	2.18526
13.8348	21.5992	7.04217	3.25334
12.6833	24.8492	3.84628	3.27181
12.7944	19.3669	3.05671	2.85524
12.9217	24.4915	4.32955	2.87621
11.7068	17.35	3.51368	3.92157
11.3485	17.1378	3.03895	1.09357
14.1369	21.9732	4.63736	1.30526
12.7422	23.935	5.83247	1.95165
11.697	26.6346	5.59638	4.37796
14.0371	28.5493	5.36874	4.44708
17.4982	24.9458	6.46471	2.96487
15.7981	25.2427	9.04694	2.25634
15.4594	33.3022	7.88071	5.60802
18.6348	20.2775	4.98417	4.83061
17.1164	19.091	5.96666	5.3909
16.902	25.3913	5.54367	3.87601
17.0994	24.0549	6.56266	5.20021
15.0433	28.9404	6.5679	6.90566
11.8809	24.3375	5.93637	2.09889
14.8791	25.0167	8.36193	0.126708
14.205	29.8789	7.6583	4.88675
12.0001	24.477	5.48665	2.01178
11.0594	25.0114	6.44552	2.56504
11.7255	22.5093	7.85076	4.77588
11.1707	22.531	7.41483	3.56773
10.1127	23.4132	4.72332	4.78787
15.2612	30.6342	6.01365	3.04768
14.5265	25.3052	4.44536	3.46229
14.265	15.6678	7.76047	1.93192
12.185	14.819	2.92089	4.3164
13.3989	16.4479	7.41515	3.22804
14.0487	14.9178	2.47703	2.60462
13.3996	16.8612	5.04556	5.72903
13.7287	15.8975	5.41326	4.8311
12.782	9.76676	6.56436	3.89977
11.9912	19.464	5.64314	2.24306
12.2834	20.0637	3.0354	5.40494
10.2018	18.7541	5.99581	3.52631
15.1723	29.9256	3.90839	2.62636
14.4524	26.4713	4.72027	6.50482
12.8128	20.7626	4.71581	2.00564
12.9555	21.8202	3.78858	2.19152
14.7037	24.557	6.71484	4.939
13.9111	19.7464	3.05845	2.42616
12.2636	25.5447	4.53352	2.61551
12.3074	21.6915	3.10753	3.5813
12.6522	19.683	6.73678	3.01094
13.6147	24.2387	2.05688	3.41542
13.1177	24.5139	5.86351	1.66772
11.5344	22.9453	6.63339	2.53919
11.3337	23.9058	2.29515	3.22341
11.7023	20.1119	5.61756	0.784777
10.8119	24.0835	1.96225	2.33424
11.7684	20.1818	8.86796	4.59405
10.2575	18.0791	3.39784	2.34252
11.4759	20.0068	4.44002	1.41662
11.4239	24.653	6.26471	3.58493
12.356	18.2959	6.69401	2.05872
14.1055	20.0727	4.48183	2.32169
10.1172	17.6768	5.48357	3.72458
9.14729	21.6646	5.4553	0.569757
8.917	11.465	5.36625	0.801184
10.6654	13.0606	4.22102	-0.27507
11.7791	10.6097	6.8974	1.87216
11.1296	13.1626	6.77093	6.18217
6.2688	13.3914	3.61375	5.02445
9.54915	10.0366	7.99509	7.07303
13.4299	17.0076	1.62303	2.93587
13.0018	18.0548	6.46666	2.29475
12.1583	22.1373	4.75514	6.60334
11.5962	15.0104	6.53505	1.51072
13.2142	22.7807	7.3151	6.19631
13.3613	25.0591	4.97754	1.39737
16.2922	22.2382	3.75965	2.9729
15.2123	22.5558	1.91709	1.92965
15.3783	22.1643	3.20679	1.73123
14.4988	21.034	3.34552	4.15863
14.2152	25.0194	6.40938	1.87934
15.1677	22.065	4.38115	3.68355
11.5875	18.7567	5.70579	-0.42832
12.8856	24.2524	5.45779	3.61877
13.4646	20.8701	1.90097	2.83699
15.5098	20.1946	6.46468	2.71339
11.4355	15.8316	6.50024	2.81772
13.1543	24.6872	3.47355	3.38172
11.6356	23.4828	3.37364	2.42189
10.5015	20.1896	3.7332	3.40822
9.88183	19.4821	7.20402	1.07955
8.99099	17.5307	5.18412	0.637196
9.32723	16.007	5.98383	3.3487
8.04658	24.1985	3.78225	6.2528
7.74342	25.4947	6.34923	2.90023
10.0349	19.4611	3.01199	0.938626
10.9981	28.9477	3.84587	4.52837
8.48085	21.1061	4.53306	2.4867
7.02763	24.5342	5.4638	5.5229
6.9249	20.0342	9.60895	2.42956
5.24573	25.1245	1.3073	3.12649
7.27708	20.7266	3.37502	0.838458
12.5469	21.4867	5.02128	2.87145
10.6823	26.9694	6.27664	2.46177
12.1833	31.1308	6.34373	1.71151
11.4287	33.2237	5.65532	3.60776
12.1614	24.0654	3.74551	0.72497
12.832	23.3107	5.2494	0.826168
11.9956	17.629	7.60409	3.34185
12.7101	23.7602	2.56207	0.65668
13.9044	25.062	3.05959	3.10844
13.4804	20.8653	7.54111	1.29056
14.3899	21.8842	4.41457	2.18859
15.8367	21.4422	3.20188	1.52154
14.2692	23.4259	4.93675	2.23255
13.1825	26.1518	5.85272	2.08267
14.7421	28.4031	3.48359	2.10126
11.2829	22.1722	1.28586	3.09379
13.4727	28.9292	2.80953	4.02992
12.4165	29.4887	5.01567	6.47916
14.9628	29.0184	2.14597	4.63392
14.9969	24.5441	2.03938	4.22939
12.8131	26.0395	1.037	0.481176
14.6027	14.9431	3.17637	3.84286
15.3033	35.5232	2.00217	6.39343
13.5024	26.2711	2.82841	1.88673
13.8225	25.6375	5.85122	6.57814
11.9079	28.4729	1.81943	1.89141
12.4365	22.5083	1.51493	1.07454
11.8308	18.8115	0.194425	4.82829
10.0604	20.757	5.82802	5.76072
10.1546	19.6642	2.60895	4.38682
10.2322	22.0967	4.29969	5.02443
11.7739	25.2382	5.27843	1.91577
12.4251	28.6184	3.91732	3.95832
13.0276	24.567	4.33932	5.85138
14.3491	29.1969	3.70682	2.41159
13.9969	24.8842	1.58477	5.7185
15.2	24.6904	6.39072	2.62261
14.076	24.5139	2.07128	2.66572
9.07323	31.658	1.59519	7.02646
10.0793	34.4606	5.32127	7.71397
8.91222	31.412	2.98594	4.57466
12.7623	30.6411	4.95914	4.16744
10.8286	22.3288	0.577099	3.6516
11.9322	31.9417	2.60292	5.00578
13.2343	33.2497	1.52168	4.4492
9.21719	27.4247	4.36147	4.50858
12.1404	25.8778	3.27805	3.0375
11.5662	24.4615	7.04073	4.42741
12.9372	28.9348	1.73197	6.19161
10.0132	25.8757	1.35996	2.36899
9.82369	24.8859	2.77631	1.59958
11.7886	29.2806	4.33838	6.32763
11.566	18.4566	2.28503	4.03307
10.4208	35.1349	5.57613	5.99407
11.5375	32.4671	4.12355	3.19324
11.5583	25.9956	4.49097	3.99193
11.3982	32.0738	4.65236	6.16747
11.8172	21.6886	3.22223	6.75262
10.871	21.3696	2.10361	2.64672
11.9613	24.5602	4.61378	6.57168
8.95916	15.2333	3.67668	3.97402
9.97355	28.2737	5.36357	3.16665
10.4344	31.7509	4.86021	1.38581
9.49871	30.9291	3.01289	3.81291
8.78509	28.3648	3.08774	3.39846
9.1459	19.6075	5.4832	2.7889
9.78171	20.7355	3.42201	3.54726
10.4284	23.2472	0.515344	2.03069
9.61068	25.6211	1.35601	6.63612
11.9404	30.2524	1.8043	2.20698
11.0993	23.9991	2.25763	3.55094
10.0878	28.5199	0.29893	3.73172
10.6753	28.3489	2.91147	3.53139
10.8458	26.5534	4.35097	2.42917
10.2896	29.6517	4.85912	4.25315
9.63963	25.0704	6.62062	4.00181
12.0571	19.693	2.56812	7.35362
7.74782	22.5251	4.44977	2.6904
7.90655	27.4208	2.59879	5.45395
11.8294	28.3402	3.97473	4.36878
9.34001	19.3978	0.406965	5.0457
10.2281	24.503	2.92001	6.53224
11.3635	24.4775	6.48982	3.20547
9.19255	21.0308	4.96931	2.74642
10.3859	20.4565	2.74527	5.46575
12.9787	22.4028	2.61654	2.11324
9.81178	19.0596	1.7661	4.0113
12.9384	26.7369	3.12639	3.46202
10.8322	19.6165	3.53072	4.21216
11.6892	23.6614	3.44412	3.14
11.4267	22.8847	3.17421	4.59637
10.6744	25.9523	2.49046	2.54881
9.31906	21.2646	0.264896	4.85514
10.0622	18.8829	0.900773	5.87642
10.5683	15.9949	5.5858	3.47108
10.0032	22.4895	6.79497	3.13915
9.53126	19.3433	4.89432	5.99309
9.12881	24.2066	1.12612	2.1932
7.81652	21.5507	3.03746	4.31693
9.25713	31.2263	4.1139	4.17948
10.7842	20.8747	0.817022	6.44743
10.5624	22.3559	1.92558	3.67515
10.3741	21.3354	3.2702	8.36174
10.3123	22.5286	2.4435	5.84241
9.07773	20.6641	3.69292	5.31107
12.6082	23.0283	5.8104	2.91759
10.5184	16.6295	2.51824	4.6409
10.38	15.0875	5.12574	8.56295
10.7027	16.0297	3.21733	3.97668
10.4861	21.9733	2.77651	3.95805
11.3135	18.6777	0.635761	4.69876
12.2457	22.0235	2.32221	2.30993
10.2933	29.8247	2.51515	5.99436
8.80309	20.3249	3.45088	4.63901
9.36453	21.7154	3.81697	6.20206
9.0551	20.6121	2.42018	8.83144
10.2128	24.0268	2.24555	3.56433
9.5868	31.9114	2.53431	5.36611
8.59056	20.8471	2.54404	4.66857
8.7713	20.2286	2.19888	3.8539
10.3284	24.4254	4.53979	5.76401
12.5315	21.1381	5.49025	5.69855
11.579	16.8581	1.94609	6.28407
10.5089	20.0481	2.75637	5.29202
10.2645	21.0173	2.39043	6.51961
10.0105	20.4437	4.46305	7.05048
10.7435	23.8508	3.4304	2.77301
8.43229	23.2322	-0.13055	5.84235
7.74581	23.2598	2.68437	6.70396
7.84695	22.2726	4.03848	2.24565
10.6435	25.3593	2.55186	6.3245
10.6723	23.2865	4.1124	2.04862
11.6495	23.5607	4.25905	3.61895
13.7607	26.0542	7.21541	6.43139
11.6446	17.9005	7.34486	7.67491
11.9801	25.5301	2.95883	3.21514
10.9381	31.0056	3.99757	4.33916
12.6869	23.5663	1.78829	3.86095
14.7988	24.3246	6.48173	4.80827
8.73688	18.9049	3.82461	7.17991
8.0442	18.5055	1.81497	4.27219
8.30242	13.0655	6.26988	4.90679
9.14649	21.864	5.09616	3.60632
7.62812	18.799	3.041	3.14582
7.87988	28.7078	2.85655	5.17119
8.09167	24.1633	6.31783	2.90738
10.3588	17.8866	4.10389	2.64022
9.80472	14.4225	1.82742	3.61768
7.94989	16.9771	5.00491	4.74947
11.7086	21.9811	0.674403	4.99409
12.0479	20.0586	3.78152	6.6362
12.2672	33.5607	4.58998	8.36921
11.3906	19.6453	4.10883	8.02469
10.9598	30.0408	5.01557	8.77079
11.7425	18.6786	2.68909	3.31958
11.3328	23.4272	2.96401	6.37061
11.9505	23.337	4.40701	5.0478
12.7462	21.0721	2.8112	3.61871
11.9477	19.333	0.889976	2.79193
10.3983	16.1306	1.08597	2.15968
8.45021	29.9073	4.78336	4.3049
8.67712	22.0699	3.18441	5.05174
10.373	19.3237	5.16267	8.50113
9.15672	22.2927	4.73011	4.85504
8.13685	19.106	2.03597	6.40789
8.06858	19.4664	3.51138	1.87199
10.5666	18.3785	4.82848	4.69784
11.307	30.5677	3.8419	3.9321
9.97265	14.1791	1.32758	3.1596
12.0333	26.1126	1.57555	3.13142
10.955	18.7946	3.44282	4.72855
9.80779	24.1389	4.81506	3.40414
8.61969	19.1452	4.76675	3.79099
10.6725	23.7385	5.55154	7.06168
9.6961	17.9343	0.821447	1.97765
9.11307	20.2734	4.65498	5.16515
9.70558	17.6543	3.56862	4.10346
11.5347	25.7163	1.97247	4.6327
11.4905	26.1867	3.152	5.18724
10.6249	25.8855	3.14162	4.91731
12.7194	26.9478	7.03065	5.40684
11.3909	26.0654	4.87823	5.1217
10.4026	33.9324	3.37488	3.70009
9.46269	38.8933	3.10459	3.66844
9.75594	22.093	2.77462	7.87891
8.78961	22.2282	0.863064	6.71285
10.8659	25.7647	4.36232	9.04395
11.5535	34.4162	8.79807	5.82123
9.60332	27.0281	1.79637	8.01572
8.06528	25.2394	1.79578	5.27778
9.02148	21.0716	1.32662	5.88156
8.79634	36.9047	1.8249	2.99543
11.0426	29.8813	4.01415	4.57246
10.7033	29.3886	3.56813	5.63731
7.99203	29.1294	1.93142	3.5186
11.9788	38.1741	7.89437	4.3962
9.44456	28.7639	2.17846	4.41092
11.0338	26.6539	3.46989	3.5389
11.0401	37.0738	4.6389	2.37174
10.9155	25.2968	4.70173	1.53456
8.16509	20.9971	3.98692	3.20161
11.2851	19.1975	2.13832	2.14216
10.6371	20.1038	4.20366	3.35815
10.901	34.0472	5.22361	4.88344
12.6328	33.9507	1.92863	4.32067
11.5953	27.6851	1.70734	5.60322
8.75318	31.6723	2.00276	4.01971
8.43789	31.479	4.84916	4.6232
8.46655	29.4659	1.59568	4.84563
8.06935	26.3644	3.71111	2.1682
8.56127	20.6455	6.31995	6.97174
9.74099	31.0264	2.52211	6.17863
10.4802	23.2749	4.0422	3.66168
11.383	33.5367	1.60648	6.08399
13.4337	32.3644	6.89688	2.24386
10.3501	27.3146	4.52012	9.77158
8.33057	29.7038	4.18424	2.78994
8.51737	21.5673	0.827013	1.60376
8.40506	26.7682	3.66911	4.11914
8.34945	22.8747	1.23718	1.7923
8.18796	21.7986	3.81054	7.82425
9.62978	28.5856	1.93393	3.96938
10.1402	24.6002	4.5617	3.15363
9.89384	24.594	4.86299	4.89321
9.37811	24.1215	4.54613	5.57596
11.4679	27.3344	3.17178	7.05811
10.6361	31.7627	1.72464	4.11137
9.96582	31.9299	0.596523	7.88026
10.1389	28.2838	2.74315	4.77827
8.61379	25.2971	2.84088	6.72361
12.3956	24.3056	2.68404	5.75733
10.3487	22.5615	1.40427	4.37064
14.4369	24.0573	2.32253	6.68275
9.85377	24.5076	5.18568	4.67691
8.97547	16.601	5.7035	2.39106
9.87563	14.799	4.8179	6.61667
10.934	21.9849	2.20271	3.00046
12.1759	33.031	4.51807	1.57232
12.5983	25.3231	2.3952	5.83314
12.4121	26.976	4.3859	7.35006
11.8818	25.3402	5.02463	3.84856
12.3277	26.5251	6.3208	4.00249
11.9159	25.3314	7.98106	2.98726
12.9706	25.3173	6.72347	7.16762
12.9207	37.5639	3.48734	3.00901
11.414	25.5323	3.37758	2.10214
11.4129	25.4058	4.02528	5.31527
11.8606	27.6501	3.37636	7.7089
12.7324	24.0697	6.51442	4.92041
13.1621	27.7188	8.26773	4.50098
12.5463	31.0582	3.91216	1.82329
13.9002	30.3556	3.95847	6.23188
11.0544	28.4499	7.40505	5.21429
9.76414	25.3119	3.28897	8.10714
8.34423	27.0148	5.5921	3.9351
9.81569	26.7094	2.98696	9.1157
10.5299	26.7017	6.216	2.54219
12.1181	29.1838	2.60828	5.11164
11.1925	30.3512	2.63962	3.97216
15.0144	30.0508	1.34517	4.49227
11.8787	28.8614	4.16551	8.43848
11.112	27.4598	2.33211	5.12141
11.8249	23.6737	5.89684	5.9099
11.7435	29.1958	1.93338	5.37015
12.0338	20.9002	4.27306	2.54913
12.1079	20.4415	3.96423	4.54228
12.7319	28.7073	4.2352	5.7955
11.657	41.7503	3.63315	5.14942
11.3354	28.9054	3.05845	5.37904
12.547	31.1702	2.36637	3.81785
10.9854	28.5864	3.13896	7.07924
14.1723	32.4194	8.10331	1.95161
9.02166	25.9303	6.12516	2.73094
8.53659	26.9037	6.5456	4.58513
10.8214	27.4374	4.58853	4.83259
12.2373	30.5535	1.78044	3.94574
10.4097	30.8121	2.79747	7.9041
11.5767	29.4001	4.35244	2.56523
13.0546	28.1981	4.05022	4.78869
13.0068	25.8415	3.43364	9.28934
10.0625	29.4048	4.79091	3.85205
12.6399	23.6283	3.32932	6.95145
15.9422	27.75	4.68433	4.23696
11.1728	19.9614	4.19659	4.27747
16.5799	27.9253	1.07223	5.33582
12.6085	22.0133	7.44806	4.49334
12.0897	21.7611	3.5028	4.18251
11.2315	18.2411	3.27182	7.29877
11.1816	20.8646	4.05006	5.48246
13.3284	25.737	4.97407	3.55916
11.1281	24.7055	2.87689	2.22888
14.0381	20.2445	5.69473	3.65173
11.635	23.2643	4.71835	4.36005
12.4128	27.4151	6.66893	3.9983
11.3116	25.7437	3.29249	7.01771
13.3785	26.3387	2.03954	3.41233
12.9798	26.5585	2.20394	4.19849
10.5305	27.2574	6.06302	6.34069
10.1766	28.1322	7.17066	3.27375
9.84773	26.9143	5.0057	3.57614
9.25987	28.8499	1.65404	3.70055
10.8255	26.7857	0.707882	3.4282
11.4447	20.2312	3.36066	5.1098
11.3166	21.9411	6.00167	2.36396
9.786	20.153	3.7214	7.67631
10.1062	18.3276	1.70559	3.53807
11.1601	23.1069	7.66376	7.15078
10.8244	21.3626	5.61063	7.29917
10.3955	14.675	8.52445	3.58785
13.5235	20.9962	2.67088	7.25744
10.3359	15.2381	4.45165	3.37252
9.34987	17.7162	1.37711	2.87121
10.0074	24.1307	0.65484	2.34448
8.79142	25.8814	6.15913	4.46546
9.27952	25.7875	3.17889	2.51453
10.4169	24.771	6.2563	6.39966
10.4068	28.2483	7.79114	4.16537
9.0989	27.5243	4.28941	3.88298
12.3382	25.9066	9.37414	4.07419
10.0977	23.0348	6.11119	6.28409
10.791	19.0279	6.20892	5.99302
13.6887	24.7128	1.06715	3.9155
9.45923	30.574	5.35838	4.14148
10.3463	31.1787	2.58106	5.79241
11.1787	22.4141	6.6082	3.31165
10.1008	24.5149	6.01147	1.49127
10.3592	22.2424	5.22288	5.40212
10.6978	35.3331	4.02888	5.06366
11.4031	27.2436	2.01854	5.14529
10.3019	27.6061	1.58879	3.13144
10.3551	28.6566	3.33853	6.14787
16.2122	28.4071	4.94721	3.84315
14.107	32.8113	3.52658	4.96289
10.4459	25.9066	1.86214	4.08319
10.2114	32.0072	1.74995	2.29582
11.8124	34.529	3.0629	2.86159
12.1365	21.9121	5.74357	7.0899
11.6214	21.797	4.42251	3.85111
12.4865	22.2739	3.33182	5.82196
10.5877	27.73	4.12796	5.06182
15.8037	26.5865	1.48789	4.87648
10.8726	20.1455	3.22254	6.36078
	23.7416	1.89931	5.48247
	29.443	6.0674
	25.4534	5.82875
	23.4747	4.16231
	23.9451	4.16507
	23.925	6.83937
	27.1539	5.31882
	25.6771	5.48461
	24.6861	3.47763
		4.70932
		5.91201
		3.03305
		0.261809
		7.73443
		0.959993
		4.22174
		5.80379
		4.3761
		6.26278
		2.8952
