# Supplementary material for: Elongator is a microtubule polymerase selective for polyglutamylated tubulin
Source: EMBO J. 2025 Jan 15;44(5):1322–53. doi: 10.1038/s44318-024-00358-0 (PMC11876699; doi:10.1038/s44318-024-00358-0)
Supplement: Supplementary file 7 — Source data Fig. 5 [file 44318_2024_358_MOESM7_ESM.zip › Figure 5/E/Numerical Data-corrected.xlsx]

## Sheet: Sheet1
n = cell (transparent dots)									n = experiment (solid dots)
Interphase Control	Interphase RNAi	Metaphase Control	Metaphase RNAi	Anaphase A Control	Anaphase A RNAi	Late Anaphase Control	Late Anaphase RNAi		Interphase control			Interphase RNAi			Metaphase Control			Metaphase RNAi			Anaphase A Control			Anaphase A RNAi			Late Anaphase Control			Late Anaphase RNAi
1.74181	1.64292	10.4529	9.05864	14.3143	6.04241	5.37122	3.50256		Mean	SD	N	Mean	SD	N	Mean	SD	N	Mean	SD	N	Mean	SD	N	Mean	SD	N	Mean	SD	N	Mean	SD	N
1.84921	1.7436	11.2286	3.64547	6.80405	3.45957	4.81053	5.13771		2.32525	0.350186	11	2.49575	0.405345	8	10.9476	3.21695	9	4.36391	2.44688	9	10.4218	2.73206	7	2.85538	1.62017	8	12.9008	3.14481	10	3.97054	1.22599	7
1.91192	1.90206	16.5421	3.19294	9.18804	1.50552	10.4098	2.35201		2.92401	0.944634	10	2.85896	0.835623	13	10.0735	2.05994	6	2.93134	2.69715	7	10.4479	2.81963	6	3.18844	1.57446	7	10.6413	4.53619	9	4.0873	1.46221	11
1.94667	1.93515	14.5787	6.85541	8.61718	4.79373	12.3509	5.09198		2.60004	0.691598	10	3.03496	0.486613	10	10.4851	1.53026	7	2.38154	0.792337	8	12.2857	3.35117	5	3.20728	2.22437	7	9.75722	2.55026	5	4.28994	5.39781	10
1.95125	2.16302	13.4426	7.04432	10.491	1.82038	7.23467	3.3509
1.97684	2.31856	10.3553	2.24243	8.97669	1.80702	8.51719	5.69454
2.00538	2.33706	7.73337	3.06236	14.5616	1.92078	9.63317	2.66412
2.01085	2.37948	6.1551	2.08521	15.7099	1.49365	13.1829	3.88671
2.05337	2.39351	8.03962	2.08838	9.72095	3.67219	7.56065	4.23606
2.08232	2.43404	11.907	1.37097	9.06173	1.3356	6.09655	2.00051
2.15695	2.47441	9.72537	1.49138	9.78679	1.7863	6.22943	4.47366
2.19661	2.48007	6.27367	1.99734	11.8524	1.71592	11.1961	4.48934
2.2996	2.53916	12.6765	1.18948	6.55522	5.92522	10.797	1.58164
2.38232	2.59604	9.32895	2.52415	11.8076	4.62222	12.1297	3.80884
2.38751	2.6016	10.5298	9.42544	13.6244	3.26165	14.1156	7.49559
2.39687	2.66816	9.71263	2.52065	6.01126	2.08949	16.2354	3.94339
2.48177	2.91321	9.27794	2.6576	15.2245	8.29956	12.8009	4.98007
2.49274	2.98623	10.6134	2.65396	14.7607	4.00567	14.6269	4.06453
2.49285	2.99302	11.444	2.06589		2.83287	12.8251	1.22838
2.56417	3.06407	10.5561	3.85734		2.02817	17.1077	2.33359
2.81514	3.07416	13.4511	1.5752		1.3696	18.8677	1.31424
2.81791	3.10719	8.34034	1.58259		1.82557	14.5914	1.9891
2.85267	3.12326		3.13627			20.3397	5.6762
2.87711	3.21987		1.5235			12.5361	1.9882
2.90414	3.42849					16.923	19.515
2.96248	3.54363					7.37621	0.977096
3.17612	3.54506					3.69121	6.56265
3.34348	3.57499					9.29016	1.31493
3.99726	3.84659					16.7147	3.42976
4.23171	4.10158					6.24596	3.47931
4.82048	4.48737					9.1493	4.18842
						13.8353	1.66518
						9.943	2.15413
						14.868	3.09905
						7.51506	3.80398
						10.4303	5.63426
						9.90713	6.26544
						8.61452	10.1645
						9.89908	4.02126
						8.1136	1.21926
						13.2354	2.98922
						11.8853	1.38821
						11.9949	1.69721
						6.67345	0.953182
						6.35023	2.34948
						13.5609	3.21934
						10.6298	3.01671
						13.0181	1.79695
						10.0238	2.25231
						8.71214	1.36467
							2.23538
							4.99927
