# Supplementary material for: Elongator is a microtubule polymerase selective for polyglutamylated tubulin
Source: EMBO J. 2025 Jan 15;44(5):1322–53. doi: 10.1038/s44318-024-00358-0 (PMC11876699; doi:10.1038/s44318-024-00358-0)
Supplement: Supplementary file 7 — Source data Fig. 5 [file 44318_2024_358_MOESM7_ESM.zip › Figure 5/E/README.txt]

C1	Total tubulin
C2	polyGlu tubulin
