# Supplementary material for: Elongator is a microtubule polymerase selective for polyglutamylated tubulin
Source: EMBO J. 2025 Jan 15;44(5):1322–53. doi: 10.1038/s44318-024-00358-0 (PMC11876699; doi:10.1038/s44318-024-00358-0)
Supplement: Supplementary file 7 — Source data Fig. 5 [file 44318_2024_358_MOESM7_ESM.zip › Figure 5/F/Numerical Data.xlsx]

## Sheet: Sheet1
n = cell (transparent dots)					n = experiment (solid dots)
Metaphase Control	Metaphase RNAi	Anaphase Control	Anaphase RNAi		Metaphase Control			Metaphase RNAi			Anaphase A Control			Anaphase A RNAi
0.373626	1.61582	1.45661	1.3441		Mean	SD	N	Mean	SD	N	Mean	SD	N	Mean	SD	N
1.60468	1.78724	2.5975	1.313		2.29989	1.60348	7	1.52291	0.626162	11	3.39543	2.3851	15	1.71045	1.06817	25
2.26882	1.23933	9.71528	2.16315		2.41017	0.752062	8	1.05186	0.650475	13	3.025	2.01884	30	1.31499	0.458362	28
1.59561	2.07416	2.71115	1.68512		3.68648	2.28169	8	1.15619	0.528491	7	3.8576	2.72602	19	1.43361	1.72376	20
2.98428	0.922156	2.39552	1.85933
1.80626	0.394405	3.14464	0.856898
1.45432	0.961257	1.77873	1.11687
2.94093	2.67414	3.89202	1.11696
1.6856	1.84564	0.700297	1.42684
3.20408	1.44546	6.59068	1.24001
1.60326	1.79243	1.89988	1.35078
2.21738	0.46963	4.2704	2.60637
3.11675	2.64688	2.23237	1.04873
3.05902	0.556604	1.67549	0.885296
1.77628	1.3007	5.87089	0.658415
4.4381	0.982813	3.13451	1.46708
1.46767	0.1498	2.59607	2.37153
4.21402	1.62818	2.96724	1.19493
2.24434	0.834726	7.18452	1.99747
2.01656	1.23082	1.70483	2.29402
8.14845	0.920469	8.15872	1.92488
5.18644	0.339568	5.75599	6.1147
5.46596	1.27139	3.39139	2.36607
7.22447	1.34255	0.119585	1.59699
6.96706	1.52159	2.41626	0.761755
4.60243	0.862479	2.42509	1.41361
	1.0037	1.87044	1.4045
	2.07049	1.71929	0.802988
	1.10948	7.51938	1.07292
	1.14041	3.68525	1.57498
	0.38521	2.076	1.27309
		0.659787	0.949564
		1.34031	1.43488
		2.52594	1.46299
		1.59657	1.6481
		1.5379	1.17554
		3.45567	1.9097
		1.94331	0.788696
		1.4108	1.87245
		1.91155	1.61539
		3.83964	1.36695
		2.23969	0.472694
		6.17737	0.834732
		1.77505	0.941586
		3.61193	1.33381
		3.85214	1.95012
		6.32532	7.78546
		1.68746	2.84502
		6.5822	2.19268
		6.36428	0.77498
		2.34077	2.36307
		2.35407	1.0472
		1.78966	1.04757
		6.17431	0.267241
		1.56747	1.35475
		3.6287	1.14074
		1.26804	1.80193
		11.6525	0.213275
		1.64783	2.06981
		6.01121	2.30255
		3.27299	0.447598
		0.499657	0.350609
		2.90097	2.76061
		3.37481	0.767038
		5.01368	0.555988
		4.90166	0.053814
			0.341584
			1.50935
			0.654231
			0.571959
			0.878678
