# Supplementary material for: Elongator is a microtubule polymerase selective for polyglutamylated tubulin
Source: EMBO J. 2025 Jan 15;44(5):1322–53. doi: 10.1038/s44318-024-00358-0 (PMC11876699; doi:10.1038/s44318-024-00358-0)
Supplement: Supplementary file 7 — Source data Fig. 5 [file 44318_2024_358_MOESM7_ESM.zip › Figure 5/G/Numerical Data.xlsx]

## Sheet: Sheet1
n = SOP cell					n = fly
Metaphase Control	Metaphase Elp3RNAi	Late Anaphase Control	Late Anaphase Elp3RNAi		Metaphase Control			Metaphase RNAi			Anaphase Control			Anaphase RNAi
6.7711	7.98914	7.78212	6.43203		Mean	SD	N	Mean	SD	N	Mean	SD	N	Mean	SD	N
6.86677	6.22841	7.39001	7.19796		7.42903	0.772025	4	7.98914	0	1	8.75819	1.76272	8	6.94994	0.931736	8
7.37179	6.54265	10.5656	8.6091		13.7731	0	1	6.54122	0.35466	5	9.06203	1.65507	2	7.35651	1.54505	3
8.70645	6.90924	6.43157	7.04508		10.3307	0	1	5.19941	1.53194	2	8.20254	2.20837	9	5.22748	1.59933	4
13.7731	6.06903	12.1677	6.52949		7.95752	0	1	5.85262	0.642743	5	12.1226	1.34415	4	7.1272	2.42021	7
10.3307	6.95675	8.89388	8.07781		10.4581	0.483673	2	5.00164	0	1	14.3305	3.16528	8	6.82	0.358651	2
7.95752	6.73134	7.55779	5.88986		6.75808	0.158439	2	7.48681	3.71304	4	8.57619	0.7369	3	6.97246	1.19534	7
10.9418	3.66747	9.27689	5.81822		10.8892	3.65039	6				6.85459	1.32319	3	6.93637	0.699578	3
9.97445	6.14553	10.7171	9.483								14.8998	2.93975	4
6.91652	6.35833	7.167	5.85819
6.59964	5.20272	5.55624	6.72834
17.5261	6.58156	8.06012	6.74248
7.06183	4.97494	11.8228	6.19311
7.39897	4.56065	9.109	7.8735
10.7238	5.00164	11.544	6.79162
13.3964	8.78348	6.18417	5.74708
9.22781	4.4999	5.67682	9.58208
	3.68891	7.40697	5.76399
	12.9749	8.70279	6.6133
		11.8327	7.12486
		13.583	7.18432
		13.0079	7.17865
		10.0668	6.46135
		11.0434	4.40541
		19.2058	3.54382
		11.3385	5.14216
		13.4573	7.81854
		19.621	6.5487
		14.9728	4.98798
		13.1271	7.57055
		11.8781	3.366
			11.256
			6.87996
			9.28125
