# Supplementary material for: Elongator is a microtubule polymerase selective for polyglutamylated tubulin
Source: EMBO J. 2025 Jan 15;44(5):1322–53. doi: 10.1038/s44318-024-00358-0 (PMC11876699; doi:10.1038/s44318-024-00358-0)
Supplement: Supplementary file 8 — Figure EV1 Source Data [file 44318_2024_358_MOESM8_ESM.zip]

Archive with 12 entries (8 files):
- Figure EV1/
- Figure EV1/A/
- Figure EV1/A/488 fluorescence.tif
- Figure EV1/A/coomassie.tif
- Figure EV1/B/
- Figure EV1/B/C1-Kymograph-1.tif
- Figure EV1/B/C2-Kymograph-1.tif
- Figure EV1/B/C3-Kymograph-1.tif
- Figure EV1/C/
- Figure EV1/C/C1-Kymograph-1.tif
- Figure EV1/C/C2-Kymograph-1.tif
- Figure EV1/C/C3-Kymograph-1.tif
