# Supplementary material for: Elongator is a microtubule polymerase selective for polyglutamylated tubulin
Source: EMBO J. 2025 Jan 15;44(5):1322–53. doi: 10.1038/s44318-024-00358-0 (PMC11876699; doi:10.1038/s44318-024-00358-0)
Supplement: Supplementary file 9 — Figure EV2 Source Data [file 44318_2024_358_MOESM9_ESM.zip]

Archive with 22 entries (18 files):
- Figure EV2/
- Figure EV2/A/
- Figure EV2/A/C1-First row-1.tif
- Figure EV2/A/C1-Fourth row-1.tif
- Figure EV2/A/C1-Second row-1.tif
- Figure EV2/A/C1-Third row-1.tif
- Figure EV2/A/C2-First row-1.tif
- Figure EV2/A/C2-Fourth row-1.tif
- Figure EV2/A/C2-Second row-1.tif
- Figure EV2/A/C2-Third row-1.tif
- Figure EV2/A/C3-First row-1.tif
- Figure EV2/A/C3-Second row-1.tif
- Figure EV2/A/C3-Third row-1.tif
- Figure EV2/A/C4-First row-1.tif
- Figure EV2/A/C4-Second row-1.tif
- Figure EV2/B/
- Figure EV2/B/Quantification.xlsx
- Figure EV2/C/
- Figure EV2/C/C1-C-1.tif
- Figure EV2/C/C2-C-1.tif
- Figure EV2/C/C3-C-1.tif
- Figure EV2/C/C4-C-1.tif
