# Supplementary material for: Elongator is a microtubule polymerase selective for polyglutamylated tubulin
Source: EMBO J. 2025 Jan 15;44(5):1322–53. doi: 10.1038/s44318-024-00358-0 (PMC11876699; doi:10.1038/s44318-024-00358-0)
Supplement: Supplementary file 9 — Figure EV2 Source Data [file 44318_2024_358_MOESM9_ESM.zip › Figure EV2/B/Quantification.xlsx]

## Sheet: Sheet1
With Elp123					No Elp123
Mean intensity (whole microtubule)	Background	Average background	Intensity-Background		Mean intensity (whole microtubule)	Background	Average background	Intensity-Background
137.353	102.13	102.297	35.0562		108.748	104.833	104.548	4.19964
148.606	102.522	102.297	46.3092		107.084	104.625	104.548	2.53554
135.543	102.217	102.297	33.2456		112.086	104.542	104.548	7.53814
133.961	103.391	102.297	31.6637		108.79	104.458	104.548	4.24174
136.613	102.087	102.297	34.3162		105.835	104.708	104.548	1.28654
164.82	101.739	102.297	62.5226		108.187	105.042	104.548	3.63904
139.85	101.826	102.297	37.5528		109.348	105.208	104.548	4.79984
154.102	102.043	102.297	51.8049		107.343	104.083	104.548	2.79504
143.638	102.13	102.297	41.3414		107.285	104.958	104.548	2.73654
147.822	101.696	102.297	45.5246		107.998	104.792	104.548	3.44964
136.923	102.348	102.297	34.6261		106.026	104.75	104.548	1.47764
129.626	102.522	102.297	27.3285		107.816	104.125	104.548	3.26814
146.815	103.043	102.297	44.5181		112.638	103.958	104.548	8.08974
140.069	102.13	102.297	37.7716		107.515	104.583	104.548	2.96734
150.232	102.826	102.297	47.9349		106.934	104.25	104.548	2.38634
153.807	102.783	102.297	51.5097		112.094	104.958	104.548	7.54644
173.356	102.174	102.297	71.0593		108.129	104.75	104.548	3.58044
129.383	102.13	102.297	27.0861		109.953	104.083	104.548	5.40464
126.816	102.348	102.297	24.5184		107.504	104.417	104.548	2.95614
138.014	101.739	102.297	35.7171		106.585	104.625	104.548	2.03674
129.499	102.565	102.297	27.2015		109.201	104.75	104.548	4.65294
122.436	102.739	102.297	20.1392		107.55	104.583	104.548	3.00204
130.486	102.913	102.297	28.1884		108.869	103.708	104.548	4.32074
127.498	102.435	102.297	25.2009		106.363	104.25	104.548	1.81514
130.853	102.478	102.297	28.5558		105.245	105.375	104.548	0.69644
141.349	103.043	102.297	39.0514		105.18	104.083	104.548	0.63204
132.844	103.13	102.297	30.5465		109.68	104.25	104.548	5.13204
141.679	102.696	102.297	39.382		107.169	105.125	104.548	2.62134
129.331	102.565	102.297	27.0342		107.593	105.125	104.548	3.04474
158.806	102.435	102.297	56.5086		109.801	104.458	104.548	5.25294
129.27	102.174	102.297	26.9726		109.195	104.125	104.548	4.64714
126.284	102.87	102.297	23.9865		107.606	104.792	104.548	3.05784
129.382	102.478	102.297	27.0852		108.135	105.125	104.548	3.58734
115.056	102.348	102.297	12.7588		108.527	104.292	104.548	3.97884
120.077	102.435	102.297	17.7798		116.367	105	104.548	11.8185
129.012	102.174	102.297	26.7147		106.628	105.417	104.548	2.08014
120.268	102.609	102.297	17.9707		106.126	105.042	104.548	1.57774
127.016	102.565	102.297	24.7185		110.013	103.75	104.548	5.46514
118.101	102.696	102.297	15.8035		107.115	104.75	104.548	2.56724
135.752	102.435	102.297	33.4553		108.851	104.417	104.548	4.30334
120.665	102.87	102.297	18.3681		107.122	105.083	104.548	2.57384
116.305	102.174	102.297	14.008		107.54	106.042	104.548	2.99244
123.058	102.522	102.297	20.7604		111.39	104.875	104.548	6.84164
107.182	102.391	102.297	4.88496		105.753	104.417	104.548	1.20534
125.445	102.217	102.297	23.1481		110.713	105.083	104.548	6.16544
126.756	101.957	102.297	24.4591		109.834	105.375	104.548	5.28584
130.85	102.188	102.297	28.5531		106.89	104.917	104.548	2.34184
147.714	101.812	102.297	45.4171		107.329	105.042	104.548	2.78054
142.821	102.75	102.297	40.5235		106.102	104.167	104.548	1.55374
134.976	102.312	102.297	32.6792		106.666	104.871	104.548	2.11764
128.435	101.312	102.297	26.1376		105.73	104.065	104.548	1.18164
124.832	101.875	102.297	22.5352		106.392	104.419	104.548	1.84434
120.662	102.375	102.297	18.3654		106.413	103.935	104.548	1.86534
147.881	102.062	102.297	45.5842		106.415	104.097	104.548	1.86684
126.844	101.438	102.297	24.5465			104.903
150.671	101.938	102.297	48.3738			104.71
152.183	102.188	102.297	49.8854			104.355
159.701	101.812	102.297	57.4037			104.097
149.786	102.5	102.297	47.4884			104.355
132.131	102.688	102.297	29.834			104.452
126.03	101.75	102.297	23.7333			104.323
127.852	102.625	102.297	25.5547			103.935
	102.312					104.065
	101.75					103.935
	102.188					104.419
	102.938					104.968
	102.25					104
	102.25					104.129
	102					104.677
	101.75					104.29
	101.875					105.258
	102.688					104.806
	102.25					104.355
	101.75					104.742
	102.25					104.161
	101.375					104.71
	101.938					104
	102.25					104.323
						104.161
	102.297					103.677
						104.355
						104.226
						104.548
