# Supplementary material for: Elongator is a microtubule polymerase selective for polyglutamylated tubulin
Source: EMBO J. 2025 Jan 15;44(5):1322–53. doi: 10.1038/s44318-024-00358-0 (PMC11876699; doi:10.1038/s44318-024-00358-0)
Supplement: Supplementary file 10 — Figure EV3 Source Data [file 44318_2024_358_MOESM10_ESM.zip]

Archive with 17 entries (11 files):
- Figure EV3/
- Figure EV3/A/
- Figure EV3/A/Elongator-Kymo.tif
- Figure EV3/A/Elongator-Still.tif
- Figure EV3/A/Tubulin-control-Kymo.tif
- Figure EV3/A/Tubulin-control-Still.tif
- Figure EV3/B/
- Figure EV3/B/Quantification.xlsx
- Figure EV3/D/
- Figure EV3/D/D.tif
- Figure EV3/E/
- Figure EV3/E/E.tif
- Figure EV3/F/
- Figure EV3/F/S2-Elongator-Ctrl.tif
- Figure EV3/F/S2-Elongator-SNAP-Elp3.tif
- Figure EV3/F/S2-Microtubule-Ctrl.tif
- Figure EV3/F/S2-Microtubule-SNAP-Elp3.tif
