# Supplementary material for: Elongator is a microtubule polymerase selective for polyglutamylated tubulin
Source: EMBO J. 2025 Jan 15;44(5):1322–53. doi: 10.1038/s44318-024-00358-0 (PMC11876699; doi:10.1038/s44318-024-00358-0)
Supplement: Supplementary file 10 — Figure EV3 Source Data [file 44318_2024_358_MOESM10_ESM.zip › Figure EV3/B/Quantification.xlsx]

## Sheet: Sheet1
Observed growth events/MT					Average length
Tubulin	Tub+Elp123	Tub+Elp456	Tub+Elongator		Tubulin	Tub+Elp123	Tub+Elp456	Tub+Elongator
1	0	0	9		0.33	0.55	0.33	0.77
0	0	1	0		0.22	0.22	0.33	0.99
0	0	0	3		0.44	0.22	0.44	0.44
0	3	1	1		0.33	0.33	0.44	2.75
0	1	0	6		0.33	0.33	0.33	1.1
0	0	1	1		0.44	0.22	0.22	0.77
1	0	1	0			0.22	0.22	0.33
2	0	1	0			0.33		0.77
0	0	0	0			0.44		2.42
0	1	0	0			0.66		0.88
0	0	0	3					1.1
0	1	0	3					0.66
0	0	0	2					1.1
0	1	1	0					0.88
0	0	0	1					1.1
1	1	0	0					0.44
0	0	1	5					0.55
1	1	0	0					1.43
0	1	0	0					0.88
0	0	0	2					0.66
								0.88
								2.09
								0.99
								1.1
								0.44
								0.77
								1.32
								0.88
								0.99
								0.88
								1.43
								1.32
								0.66
								0.44
								0.66
								1.54
