# Supplementary material for: Elongator is a microtubule polymerase selective for polyglutamylated tubulin
Source: EMBO J. 2025 Jan 15;44(5):1322–53. doi: 10.1038/s44318-024-00358-0 (PMC11876699; doi:10.1038/s44318-024-00358-0)
Supplement: Supplementary file 11 — Figure EV4 Source Data [file 44318_2024_358_MOESM11_ESM.zip]

Archive with 14 entries (9 files):
- Figure EV4/
- Figure EV4/A/
- Figure EV4/A/Elp2 blot.tif
- Figure EV4/A/Elp4 blot.tif
- Figure EV4/A/tubulin blot.tif
- Figure EV4/C/
- Figure EV4/C/First column.tif
- Figure EV4/C/Fourth column.tif
- Figure EV4/C/Second column.tif
- Figure EV4/C/Third column.tif
- Figure EV4/E/
- Figure EV4/E/Numerical Data.xlsx
- Figure EV4/F/
- Figure EV4/F/Quantification.xlsx
