# Supplementary material for: Elongator is a microtubule polymerase selective for polyglutamylated tubulin
Source: EMBO J. 2025 Jan 15;44(5):1322–53. doi: 10.1038/s44318-024-00358-0 (PMC11876699; doi:10.1038/s44318-024-00358-0)
Supplement: Supplementary file 11 — Figure EV4 Source Data [file 44318_2024_358_MOESM11_ESM.zip › Figure EV4/E/Numerical Data.xlsx]

## Sheet: Sheet1
dElp123 + 2x(Elp456) + tRNA	tRNA control
1.02	0.54
1.08	0.6
1.08	0.66
1.14	0.66
1.14	0.66
1.14	0.66
1.14	0.72
1.14	0.72
1.2	0.72
1.2	0.72
1.2	0.72
1.2	0.72
1.2	0.72
1.2	0.72
1.2	0.72
1.2	0.72
1.26	0.78
1.26	0.78
1.26	0.78
1.26	0.78
1.26	0.78
1.26	0.78
1.26	0.78
1.26	0.78
1.26	0.78
1.26	0.84
1.26	0.84
1.26	0.84
1.26	0.84
1.32	0.84
1.32	0.84
1.32	0.84
1.32	0.84
1.32	0.84
1.32	0.84
1.32	0.84
1.32	0.84
1.32	0.84
1.32	0.9
1.32	0.9
1.32	0.9
1.32	0.9
1.32	0.9
1.32	0.9
1.32	0.9
1.32	0.9
1.32	0.9
1.32	0.9
1.32	0.9
1.32	0.9
1.38	0.9
1.38	0.9
1.38	0.9
1.38	0.9
1.38	0.9
1.38	0.9
1.38	0.9
1.38	0.9
1.38	0.9
1.38	0.9
1.38	0.9
1.38	0.96
1.44	0.96
1.44	0.96
1.44	0.96
1.44	0.96
1.44	0.96
1.44	0.96
1.44	0.96
1.44	0.96
1.44	0.96
1.44	0.96
1.44	0.96
1.44	0.96
1.44	0.96
1.44	0.96
1.44	0.96
1.44	0.96
1.5	0.96
1.5	0.96
1.5	0.96
1.5	0.96
1.5	1.02
1.5	1.02
1.5	1.02
1.5	1.02
1.5	1.02
1.5	1.02
1.5	1.02
1.5	1.02
1.5	1.02
1.5	1.02
1.5	1.02
1.5	1.02
1.5	1.02
1.56	1.02
1.56	1.02
1.56	1.02
1.56	1.02
1.56	1.02
1.56	1.02
1.56	1.02
1.56	1.02
1.56	1.02
1.56	1.02
1.56	1.02
1.56	1.02
1.62	1.02
1.62	1.02
1.62	1.02
1.62	1.08
1.62	1.08
1.62	1.08
1.62	1.08
1.62	1.08
1.62	1.08
1.62	1.08
1.62	1.08
1.62	1.08
1.68	1.08
1.68	1.08
1.68	1.08
1.68	1.08
1.68	1.08
1.68	1.08
1.68	1.08
1.74	1.08
1.74	1.08
1.74	1.08
1.74	1.08
1.74	1.08
1.74	1.08
1.8	1.08
1.92	1.08
2.04	1.08
2.04	1.08
2.04	1.08
1.02	1.08
1.08	1.08
0.96	1.08
1.26	1.08
1.26	1.08
1.14	1.14
1.14	1.14
1.02	1.14
1.32	1.14
1.08	1.14
1.2	1.14
1.32	1.14
1.2	1.14
1.08	1.14
1.32	1.14
1.32	1.14
1.14	1.14
1.26	1.14
1.38	1.14
1.38	1.14
1.14	1.14
1.14	1.14
1.38	1.14
1.14	1.14
1.38	1.14
1.26	1.14
1.38	1.2
1.26	1.2
1.38	1.2
1.44	1.2
1.32	1.2
1.2	1.2
1.32	1.2
1.44	1.2
1.44	1.2
1.32	1.2
1.44	1.2
1.44	1.2
1.32	1.2
1.2	1.2
1.2	1.2
1.2	1.26
1.44	1.26
1.2	1.26
1.44	1.26
1.2	1.26
1.2	1.26
1.2	1.26
1.2	1.32
1.32	1.32
1.5	1.32
1.26	1.32
1.38	1.32
1.26	1.32
1.38	1.32
1.26	1.32
1.5	1.32
1.5	1.32
1.26	1.32
1.38	1.32
1.26	1.32
1.26	1.32
1.56	1.38
1.44	1.44
1.56	1.44
1.32	1.44
1.44
1.56
1.32
1.56
1.44
1.56
1.44
1.44
1.56
1.56
1.44
1.56
1.38
1.68
1.68
1.38
1.5
1.68
1.68
1.38
1.68
1.38
1.5
1.5
1.68
1.68
1.38
1.38
1.68
1.38
1.56
1.74
1.56
1.74
1.74
1.56
1.38
1.74
1.38
1.38
1.74
1.62
1.44
1.44
1.8
1.44
1.8
1.8
1.62
1.8
1.62
1.44
1.44
1.5
1.68
1.68
1.86
1.68
1.68
1.86
1.92
1.92
1.56
1.56
1.56
1.92
1.98
1.92
1.86
1.86
1.86
