# Supplementary material for: Elongator is a microtubule polymerase selective for polyglutamylated tubulin
Source: EMBO J. 2025 Jan 15;44(5):1322–53. doi: 10.1038/s44318-024-00358-0 (PMC11876699; doi:10.1038/s44318-024-00358-0)
Supplement: Supplementary file 11 — Figure EV4 Source Data [file 44318_2024_358_MOESM11_ESM.zip › Figure EV4/F/Quantification.xlsx]

## Sheet: Sheet1
Control			Elp123+2xElp456 + tRNA
Mean	SD	N	Mean	SD	N
195.197	10.4745	203	249.489	13.8952	274
