# Supplementary material for: Elongator is a microtubule polymerase selective for polyglutamylated tubulin
Source: EMBO J. 2025 Jan 15;44(5):1322–53. doi: 10.1038/s44318-024-00358-0 (PMC11876699; doi:10.1038/s44318-024-00358-0)
Supplement: Supplementary file 12 — Figure EV5 Source Data [file 44318_2024_358_MOESM12_ESM.zip]

Archive with 30 entries (22 files):
- Figure EV5/
- Figure EV5/B/
- Figure EV5/B/K40Ac blot.tif
- Figure EV5/B/polyGlu blot.tif
- Figure EV5/B/Tubulin blot.tif
- Figure EV5/C/
- Figure EV5/C/Elp2 blot.tif
- Figure EV5/C/Elp4 blot.tif
- Figure EV5/C/Tubulin blot.tif
- Figure EV5/D/
- Figure EV5/D/Elp3-3T3.tif
- Figure EV5/D/TotTub-3T3.tif
- Figure EV5/E/
- Figure EV5/E/C1-Pig tubulin control.tif
- Figure EV5/E/C1-Pig tubulin Elongator.tif
- Figure EV5/E/C2-Pig tubulin control.tif
- Figure EV5/E/C2-Pig tubulin Elongator.tif
- Figure EV5/E/Pig tubulin control.tif
- Figure EV5/E/Pig tubulin Elongator.tif
- Figure EV5/F/
- Figure EV5/F/Quantification.xlsx
- Figure EV5/G/
- Figure EV5/G/C1-Hela-Control.tif
- Figure EV5/G/C1-HeLa-Elongator.tif
- Figure EV5/G/C2-Hela-Control.tif
- Figure EV5/G/C2-HeLa-Elongator.tif
- Figure EV5/G/Hela-Control.tif
- Figure EV5/G/HeLa-Elongator.tif
- Figure EV5/H/
- Figure EV5/H/Quantification.xlsx
