# Supplementary material for: Elongator is a microtubule polymerase selective for polyglutamylated tubulin
Source: EMBO J. 2025 Jan 15;44(5):1322–53. doi: 10.1038/s44318-024-00358-0 (PMC11876699; doi:10.1038/s44318-024-00358-0)
Supplement: Supplementary file 12 — Figure EV5 Source Data [file 44318_2024_358_MOESM12_ESM.zip › Figure EV5/F/Quantification.xlsx]

## Sheet: Sheet1
Control	Elongator
3.42734e+06	6.73065e+06
3.18041e+06	5.40883e+06
3.38719e+06	6.36049e+06
3.23915e+06	6.89321e+06
3.49712e+06	7.89759e+06
3.22804e+06	6.52798e+06
3.18851e+06	6.42245e+06
2.25176e+06	6.12301e+06
2.64448e+06	6.05581e+06
