# Supplementary material for: Elongator is a microtubule polymerase selective for polyglutamylated tubulin
Source: EMBO J. 2025 Jan 15;44(5):1322–53. doi: 10.1038/s44318-024-00358-0 (PMC11876699; doi:10.1038/s44318-024-00358-0)
Supplement: Supplementary file 12 — Figure EV5 Source Data [file 44318_2024_358_MOESM12_ESM.zip › Figure EV5/H/Quantification.xlsx]

## Sheet: Sheet1
Hela Control	Hela Elongator
2.69889e+06	2.51529e+06
2.74282e+06	2.68587e+06
2.68723e+06	2.73656e+06
2.60809e+06	2.29191e+06
3.10046e+06	2.0973e+06
1953108	2.60821e+06
